# Supplementary material for: Research on the dynamic evolution mechanism of disruptive technology based on the BERTopic model and Hidden Markov Model: A case study of industrial Internet technology
Source: PLoS One. 2025 Apr 17;20(4):e0319924. doi: 10.1371/journal.pone.0319924 (PMC12005535; doi:10.1371/journal.pone.0319924)
Supplement: S1 Table — This table provides the raw data collected during the study. (XLSX) [file pone.0319924.s001.xlsx]

## Sheet: Sheet1
NO	title	abstract	time	PN
1	Cybersecurity solution built on blockchain technology for use in industrial 4.0 applications is cutting edge technology and provides ground work for future research	The cybersecurity solutions through which the growth of Internet of Things IoT devices the Cloud and artificial intelligence AI will make industrial facilities desirable targets for cybercriminals Blockchain 40 is a collection of new manufacturing techniques that enable businesses to accomplish their goals more quickly Recent studies have examined the impact of Industry 40 technologies such as ar…	2022/12/02	IN202241069750A
2	Intelligent collection and analysis system for equipment resources comprises IoT smart sensors, AI big data analysis module, APP monitoring terminal, centralized control center, energy-smart collection big data cloud platform	The smart collection and analysis system comprises internet of things IoT smart sensors artificial intelligence AI big data analysis module APP monitoring terminal centralized control center energysmart collection big data cloud platform and public data collection center The IoT smart sensor collects data of the data collection object and transmits it to the AI big data analysis module The AI big…	2020/08/31	CN111988754A
3	General industrial Internet of Things (IOT) device management system , comprises a two-layer structure of the Industrial IOT cloud platform and the edge side, and Industrial IOT cloud platform has device management and a big data center	The general industrial Internet of Things device management system comprises a twolayer structure of the Industrial Internet of Things cloud platform and the edge side The Industrial Internet of Things cloud platform has device management and a big data center The edge side has a realtime database and a derivative database The system also includes a multitenant business database The multitenant b…	2019/12/13	CN110995736A; CN110995736B
4	Photovoltaic inverter information collecting and monitoring control method, involves monitoring whether photovoltaic equipment total unit is working normally, and giving feed back monitored data information results to terminal platform	The method involves performing photovoltaic power generation through equipment contained in photovoltaic equipment total unit The photovoltaic inverter data is collected through a communication unit based on a fourthgeneration 4G wireless gateway Various data of the photovoltaic power station are remotely distributed to the central platform through 4G to create a smart photovoltaic monitoring Int…	2023/03/06	CN116436155A
5	NB-IoT cow estrus management system, has embedded industrial grade ESIM card for collecting bovine day movement amount data and sending data to monitoring platform, where monitoring cloud platform is provided with client terminal that is connected to internet	The utility model claims NBIoT estrus cow management system comprising cow information collecting end and monitoring cloud platform the cow information collecting end is sleeve set on the cow neck said collar NBIoTbased communication technology is provided an embedded industrial grade ESIM card collecting bovine whole day movement amount data and sending data to monitoring platform the monitoring…	2019/11/14	CN211020519U
6	Platform for facilitating development of intelligence in Industrial automation Internet of Things (IIoT) system, has adaptive intelligent systems layer which includes data processing, artificial intelligence, and computational systems that develop, improve, or adapt processes in IIoT system	The platform 100 has a multiple distinct datahandling layers which comprises an industrial monitoring systems layer that collects data from or about multiple industrial entities in the IIoT system An industrial entityoriented data storage systems layer stores the data collected by the industrial monitoring systems layer An adaptive intelligent systems layer facilitates the coordinated development…	2016/05/09	US2022083047A1
7	Artificial intelligence integrated service platform, has application development layer for providing development tools, and application template layer for providing templates for artificial intelligence applications in different industries	The platform has a platform resource layer for uniformly accessing hardware resources storage hardware resource calculating the hardware resources A platform engine layer provides artificial intelligence big data cloud computing technical support for industrial applications An application development layer provides rapid development tools development interfaces and intelligent service generators …	2019/07/26	CN110427173A; CN110427173B
8	System for performing edge computing and cloud-based factory energy management using big data, has cloud server that performs machine learning but divides machine learning layer to perform learning for low-level asset management	The system has a cloud server 20 that communicates with the industrial facility unit 10 collects power management data and facility management data implements big data performs machine learning and provides the result A machine facility company terminal 30 performs maintenance by detecting an equipment abnormality of a specific industrial facility according to the information of the cloud server …	2022/11/07	KR2535230B1
9	Edge server for arrangement between first local area network (LAN) and wide area network (WAN), has communicator that allows communication between first LAN and WAN, and interlinker that allows communication between first LAN and second LAN	The edge server 140a has a communicator 141a configured to allow communication between a first LAN 110a and a WAN 180 and to store and process data provided by the first LAN using big data algorithms locally An interlinker 143a is provided to allow communication between the first LAN and a second LAN 110b supported by another edge server 140b The other edge server is arranged between the second L…	2016/04/25	WO2017186260A1; EP3440824A1; US2019068400A1; CN109479065A; EP3440824B1; CN109479065B; US11025452B2; ES2811915T3; US2021266195A1
10	System for managing production of gas power plant, has system software layer comprising cloud platform, application development platform, industrial picture configuration software, artificial intelligent platform and historical data collecting platform	The system has intelligent application layer infrastructure layer and system software layer The intelligent application layer and the system software layer carry out internal signal transmission and the infrastructure layer and the system software layer carry out internal signal transmission The intelligent application layer includes intelligent operation line intelligent maintenance intelligent …	2022/01/11	CN114548665A
11	Method for digital transformation of retail sector, involves highlighting technologies that serve as basis such as big data, artificial intelligence, augmented reality, virtual reality and cyber-physical systems	The method involves understanding how the technologies from the fourth industrial revolution impact the success of the digital transformation of the retail sector and what the main success factors in this process are The concepts of industrial 40 and digital transformation are defined highlighting the technologies that serve as a basis such as big data internetofthings IoT artificial intelligence…	2022/08/11	IN202211045817A
12	Artificial intelligence-based smart production management system for e-industries, has smart manufacturing leadership coalition defining intensified application of advanced intelligence systems to enable rapid manufacturing of products	The system has a system main body for reflecting magnitude and impact of smart technologies such internet of things IoT cloud computing cyberphysical systems and big data on industry A smart manufacturing leadership coalition SMLC defines an intensified application of advanced intelligence system where the intensified application is configured to enable rapid manufacturing of current products dyn…	2022/11/09	IN202211063997A
13	System used for detecting fungus, virus, disease-causing pathogens in agricultural industry using artificial intelligence, comprises unmanned aerial vehicle comprising wireless transmitter for transmitting data to ground terminal, and array of cantilevers on substrate located at wireless transmitter	System comprises unmanned aerial vehicle UAV and ground terminal telecommunicating with UAV using wireless access communication where UAV comprising wireless transmitter for transmitting data to and from ground terminal array of cantilevers on substrate located at one side of wireless transmitter blacklight located at other side of wireless transmitter and sensory portion located on wireless tran…	2020/03/24	US2023039403A1
14	Artificial intelligence recognition system for design transfer learning, has transfer training system that is not activated and alarm message is generated, if similarity accuracy of image to be recognized is low	An artificial intelligence identification system that uses AIOT architecture to design transfer learning so that the retrained artificial intelligence model can be automatically updated and sent to each edge computing endpoint device while the cloud computing device uses big data technology for storage to verify the integration of artificial intelligence The automated calculation and identificati…	2021/12/21	TW802161B1; TW202326592A
15	Artificial intelligence, big data and cybersecurity based electronic-authentication system for use in financial industry, has user registering for system and providing minimal personal information before using authentication service	The system has a user registering for the system and providing minimal personal information before using an authentication service where the user has access to a login module after successful registration The user verifies an account by providing an email address and a password created during the registration process where a user is prompted to choose between a quick response QR code and an OTP a…	2023/01/28	DE202023100402U1
16	Online coupon system for discounts and promotions, has centralized platform accessible through website and mobile application, which platform aggregates wide range of coupons from partnering businesses across industries, and artificial intelligence-driven algorithm to analyze user preferences	Online coupon system has a centralized platform accessible through a website and a mobile application The platform aggregates a wide range of coupons and promotions from partnering businesses across many industries An artificial intelligencedriven algorithm is configured to analyze user preferences past coupon usage and browsing history to generate personalized coupon recommendations for individu…	2023/08/28	IN202311057641A
17	Artificial intelligence algorithm based industrial large data processing system, has local intelligent monitoring platform connected with cloud ware and industry information public cloud platform that are connected with customer terminal	The system has an industrial equipment connected with an industrial computer The industrial computer and an industrial sensor are connected with a preprocessing server The preprocessing server is provided with a microprocessor a data memory and a communication module The preprocessing server is connected with a safe encryption module through a communication module The safe encryption module is co…	2020/04/14	CN111556032A; WO2021208018A1
18	System for managing safety in industrial site based on artificial intelligence using e.g. real-time location tracking, has smart devices for collecting status and environment information, and support module for transferring job to work site	The system 1 has multiple smart devices 100 for collecting status and environment information of an operator A manager server 300 is connected to a cloud based on a cloud network 200 a geographical information system GIS server 400 and a big data server 500 A GIS system is connected in the cloud for performing a big data analysis process for analyzing collected information and a large data analys…	2018/04/30	KR2005188B1
19	Artificial intelligence big data platform based product quality tracing system, has recommendation system module providing commercial product recommendation for client and privacy protection for user using hidden Dirichlet algorithm	The system has a terminal display system for transmitting a return result of a cloud server back to a local display and evaluating quality of a business information product The terminal display system is provided with a LCD component A data collecting module collects general information of a merchant and a manufacturer where the general information includes reputation information production infor…	2019/06/06	CN110209896A
20	Internet of thing (IOT) driven automated water quality monitoring structure using artificial intelligent for smart industrial area, has framework that is intended to monitor with water quality temperature sensor, and IoT sensors to collect necessary data and store in IoT cloud	The water quality monitoring structure has a framework that is intended to monitor with the water quality temperature sensor and IoT sensors to collect the necessary data and store in the IoT cloud The experiences health issues prior to shutting down are notified The electronic mail is sent when the measured parameters exceed a certain level USE IOT driven automated water quality monitoring struc…	2022/03/23	IN202241016179A
21	System for modularly intercoupled device, comprises a deep learning based apparatus for control, monitoring and management of machines, where webserver in cloud platform enables all industrial internet of things	The system 100 comprises a deep learning based apparatus for control monitoring and management of machines The apparatus has pump station 50 at one location a system unit a computing unit an input power unit a motor 130 and a selflearning based artificial intelligence module unit The optimum parameter set calculations through dynamic moving 3D or higher dimensional window for best efficiency poin…	2021/08/13	IN202141036713A; IN399853B
22	System used for realizing online updating of artificial intelligence algorithms in industrial Internet of things, comprises AI algorithm service end deployed in IoT application of industrial IoT application layer and AI algorithm client end	System comprises artificial intelligence AI algorithm service end deployed in the Internet of things IoT application of the industrial IoT application layer AI algorithm client end deployed in the terminal device of the industrial IoT sensing layer and AI algorithm communication managing service end deployed in the IoT managing platform of the application layer and the sensing gateway device of t…	2020/06/03	CN111866063A; CN111866063B
23	Industrial big data cloud platform has basic service layer, cloud product layer, management control and interface layer, management control module, and basic physical resource layer configured with hardware infrastructure	A platform comprises management control module 43 basic service layer 2 basic physical resource layer 1 management control and interface layer 4 and cloud product layer 3 The basic physical resource layer configures with hardware infrastructure as operation carrier of industrial big data cloud platform The basic service layer runs above basic physical resource layer The basic service layer is use…	2021/06/21	CN113411401A
24	Method for collecting industrial data based on industrial internet platform IOT Hub service, involves reporting data to industrial internet platform IOT Hub service, and controlling device connected with industrial gateway	The method involves sending a certificate and policy to an industrial gateway ie data collection inlet through an industrial internet platform IOT Hub service a device management and a generate device Data is reported to the industrial internet platform IOT Hub service by the industrial gateway according to rules A device connected with the industrial gateway is reversely controlled through a pla…	2018/05/18	CN108737539A
25	Edge cloud construction system for 4th industrial revolution, has cluster controller for receiving cluster operation log from worker controller for each cluster and transmitting cluster operation log to provisioning automation platform	The system has a cloud infrastructure provisioning automation platform 400 installed on a central cloud A cluster controller 202 creates a custom resource CR on multiple edge clouds 200 based on a CR definition CRD for cluster provisioning included in a multicluster installation request A worker controller 203 builds a cluster composed of a master node and a worker node for simultaneously creates…	2021/12/30	KR2543459B1; US2023214226A1
26	Internet of thing (IoT) platform used in industrial production, has cloud platform that receives main data uploaded by industrial server, and sends sub control instruction to industrial server to control IoT device	The IoT platform has an IoT device 10 an industrial server 20 and a cloud platform 30 The industrial server is used to simulate and generate monitoring device which is used to monitor and control the IoT devices The IoT device is configured to send the collected field data to the monitoring devices The IoT device executes a corresponding action according to a first control instruction from the mo…	2019/09/25	CN110609512A; CN110609512B
27	Method for testing big data quality of industrial equipment cloud service platform, involves comparing integrity of the data stored in the database and the data stored in the cache to obtain integrity comparison result	The method involves performing accuracy test on a detection and monitoring terminal to obtain accuracy value Parameters adjusting process is performed to by a qualified inspection and monitoring terminal according to the accuracy value Industrial data is obtained The qualified inspection and monitoring terminal is connected to a cloud platform The acquired industrial data is uploaded to the cloud…	2019/12/25	CN111221807A; CN111221807B
28	Cloud platform based industrial control system simulating method, involves forming physical layer of industrial control system through Simulink, and establishing communication connection between physical layer and field control layer	The method involves constructing a basic environment of a Openstack RTM free and opensource software platform cloud platform A network layer of an industrial control system is formed in the basic environment of the Openstack RTM free and opensource software platform cloud platform A field control layer of the industrial control system is formed where the field control layer device comprises a phy…	2018/02/12	CN108365988A
29	Method of operating cloud based internet of things (IoT) platform for industrial plant, involves transferring data in buffer store to data store of IoT platform when datapoint is validated with authorization identifier	The method involves receiving data from an industrial asset in an industrial plant based on configuration parameters where the data is associated with a datapoint including metadata The data is stored in a buffer store of an internetofthings IoT platform 100 when an authorization identifier is not linked to the data point and the data in the buffer store is transferred to a data store of the IoT …	2020/09/15	EP3968604A1
30	Pump station operation state monitoring and fault diagnosing system, has computer provided with platform, service system and display module, and processing module connected with collecting system that collects data of pump station set	The system has an alarm module electrically connected with a CPU controller An industrial personal computer is provided with a software platform a service system and a display module A signal processing module is connected with a collecting system The collecting system collects monitoring data of a pump station set A service system is connected with an industrial control computer that is connecte…	2017/11/23	CN107764336A; CN207816328U
31	Industrial big data collection network system, has cloud data center connected to industrial server that is fixed with intelligent gateway, and cloud data center connected to big data intelligent analysis platform	The system has a cloud data center electrically connected to a local area network The cloud data center is electrically connected to an industrial server by the local area network The industrial server is electrically connected to a first intelligent gateway and a second intelligent gateway The intelligent gateway is electrically connected to an InternetofThings device An online monitoring device…	2020/01/21	CN111277656A; WO2021147347A1
32	Integration system for providing element management system service of solar power generator, has mobile device for receiving push message from server, where solar power generator monitoring application is installed in mobile device	The system has a unit solar power generator SPG 100 communicated with a solar energy administration system server 200 remotely positioned through a gateway for establishing multiple communication modules installed in the unit SPG and a wire or an internetofthings IoT platform based on network ID and realtime basis data The IoT platform is wirelessly communicated with an internet for building a so…	2017/04/27	KR2018120362A
33	Data processing method based on industrial Internet and intelligent manufacturing by big data platform, involves downloading data periodically from each industrial device according to api interface established in advance	The method involves downloading data periodically from each industrial device according to the api interface established in advance with each industrial device based on the protocol layer identification of each industrial device Collect the industrial data to be processed in an industrial device The thread configuration parameters are determined corresponding to the industrial data to be processe…	2020-08-14	CN111984641A; CN111984641B
34	Big data collection system for industrial color of the internet of things, has the data acquisition unit that is electrically connected to the programmable logic controller module through its own serial port	The big data collection system comprises network routers printer modules sensor units touch screen modules programmable logic controller PLC modules data collection units fourth generationinternet of things 4G IoT boxes cloud servers wiring terminals and power switches The data acquisition unit is electrically connected to the PLC module through its own serial port The PLC module is electrically …	2019/03/15	CN111694326A
35	Data analysis system for industrial field cloud-edge collaboration, has cloud service center for optimizing and updating distributed artificial intelligence model of edge end by deep learning and incremental learning	The data analysis system has a data acquisition node 1 an edge data processing node 2 and a cloud service center 4 The data acquisition node has sensors or general data interfaces to collect industrial field data in real time The edge data processing node uses generalperformance CPUs and lightweight artificial intelligence AI chips and are equipped with distributed AI models to preprocess and ana…	2021/11/18	CN114020848A
36	Method for constructing innovative business platform comprises establishing innovative business platform connection link, establishing first page development page, adding platform link, achieving effective promotion and sharing achievement	The method comprises establishing an innovative business platform connection link A first page development page is established in a platform a movable central plate an enterprise library plate a scientific research mechanism plate a service mechanism plate an expert guide library a policy information plate an instrument sharing plate an intelligent attracting plate a talent plate a requirement re…	2020/12/16	CN112668993A
37	Intelligent multi-point temperature detection system for detecting temperature of e.g. greenhouse environment, has multipoint temperature large data prediction subsystem provided with parameter detection module, temperature sensor and humidity sensor	The system has an environment parameter collecting platform for detecting environment parameters A multipoint temperature large data prediction subsystem processes and predicts the environment parameters and is provided with a parameter detection module a wavelet neural network temperature prediction model a temperature sensor a humidity sensor and a wind speed sensor The temperature sensor sense…	2021/12/20	CN114397043A; CN114397043B
38	Edge computing based industrial big data monitoring system, has application layer for forming industrial service software satisfying different scenarios based on platform layer and presenting information to user by user terminal device	The system has a data source layer for collecting multisource heterogeneous data information through InternetofThings sensing technologies and big data collection tools of an information system The data source layer transmits data to onsite gateway or distributed server by using shortdistance communication technology A platform layer builds an industrial big data cloud platform by using cloud com…	2019/07/12	CN110336703A
39	Self-service device based on big data, has cloud platform connected to terminal, power supply module for supplying power to each module, and industrial control module fixedly connected with cloud platform by network cable	The device has a cloud platform connected with a mobile terminal An audio module and a receipt module are connected with an industrial control module A power supply module supplies power to each module An industrial control module is connected with the cloud platform by a network cable The mobile terminal uploads the information to the cloud platform and compares the data with the cloud platform …	2018/10/26	CN109345721A
40	Industrial big data based cloud platform data management system, has remote alarm module utilized for performing remote artificial end alarming function when residual evaluation loss is less than specified value	The system has a data classification module for collecting product marketing data A data analysis module is utilized for predicting industrial processing data according to a periodic marketing data chart A prediction data output module is utilized for outputting prediction data to a device loss prediction module and a purchase management module The purchase management module is utilized for manag…	2020/12/23	CN112580989A
41	Cloud computing-based industrial process data analysis platform, has industrial data cloud calculation system connected with device monitoring unit, large data analysis unit, intelligent production unit and cloud calculation unit	The platform has an electrical signal which is provided at the output end of the cloud computing industrial data analysis system is connected with an equipment monitoring unit big data analysis unit intelligent production unit and cloud computing unit The output end and the input end of the equipment monitoring unit big data analysis unit intelligent production unit and cloud computing unit are c…	2022/02/11	CN114528572A
42	Intelligent three-dimensional storage system using intelligent cloud, has cloud sent to three-dimensional library for calling automated guided vehicle (AGV), and three-dimensional library for receiving instruction sent by operation terminal	The intelligent threedimensional storage system 10 has an operation terminal 11 an automated guided vehicle AGV 12 Fifth Generation 5G cloud box 13 a cloud 14 a threedimensional library 15 and a twodimensional code planning route The operation terminal comprises a handheld terminal 34 and a mobile phone application APP 35 The 5G cloud box is connected with the operation terminal The threedimensio…	2020/09/26	CN112027466A
43	Local power grid intelligent energy system used in e.g. new energy power plant, has intelligent energy management and remote control platform with computing type object linking platform, intelligent energy transaction settlement module and energy scheduling operation module based	The system has an intelligent energy system that is provided with an intelligent energy management and control platform and an energy large data management platform to provide data services for the intelligent energy management and control platform The energy large data management platform is provided with an energy internet of things data collecting device The energy Internet of Things data coll…	2022/12/26	CN116260245A
44	Cloud computing and edge computing based industrial equipment predictive state maintenance method, involves triggering management module of computing platform, and obtaining fault pre-warning information according to trigger notification	The method involves collecting device state data of an industrial device by a heterogeneous sensing device The device state data of the industrial device is sent to an edge computing platform Characteristic data required for a prediction task of a target device is obtained by an edge data management module of the edge computing platform based on the data uploaded by the heterogeneous sensing devi…	2019/12/05	CN110719210A; CN110719210B
45	Data transmission process of industrial data cloud service platform for energy vehicle drive motor assembly production line comprises collecting industrial data on assembly line and transmitting it to local preprocessor	Data transmission process of industrial data cloud service platform for energy vehicle drive motor assembly production line comprises i collecting industrial data on the assembly line and transmitting it to local preprocessor by device data sensor of drive motor assembly line where the industrial data comprises current operating status data production assembly data product quality data and fault …	2020/07/21	CN111885146A; CN111885146B
46	Interlocking device interlocking automatic control system and Internet of Things (IoT) system, has message processing unit is configured to process input/output messages based on message metadata and input/output information	The device 300 has a fieldbus connection unit which is connected to an operating device 210 based on the fieldbus communication standard 020 and is operated as an inputoutput device A fieldbus virtual inputoutput memory stores the inputoutput information exchanged with the operating device An IoT connection unit is connected to an IoT platform 100 based on an IoT communication standard 010 to ope…	2020/07/14	KR2211876B1; WO2022014853A1; EP4102315A1; US2023004145A1; CN115516387A; JP2023515694W; JP7267663B2
47	Fifth generation industrial internet identification based cloud edge collaboration system, has application layer comprising big data decision analysis application service platform and product full life cycle management service platform	The system has a logging as a service LAAS layer provided with a server a Fifth generation 5G network a storage module and a calculation module An edge layer and the LAAS layer are interconnected with an industrial cloud platform The application layer comprises big data decision analysis application service platform a product full life cycle management service platform a supply chain management s…	2020/08/05	CN112163821A
48	Industrial edge computing platform for use in e.g. fifth generation field, has industrial artificial intelligence module for analyzing edge-side data, and integrated development tool module providing one-stop data deployment management	The platform has an edge gateway module for collecting edgeside data An edge caching module caches the edgeside data by a data acquisition engine A process gateway module performs data preprocessing for the cached edgeside data and realizes data association An industrial artificial intelligence AI module analyzes the edgeside data An integrated development tool module provides onestop data deploy…	2022/04/06	CN114896052A
49	Artificial intelligence processing and wireless transmission function featured intelligent industrial edge controlling system, has detection subsystem, intelligent control subsystem, programming software subsystem and cloud platform subsystem	The system has a cloud platform subsystem and a programming software subsystem are that are respectively in communication connection with an intelligent control subsystem A fifth generation 5G expansion module and an artificial intelligence AI expansion module are respectively connected with a control module A cloud platform subsystem is configured to generate a second control instruction accordi…	2023/04/04	CN116540594A
50	Artificial intelligence technology based air cooling controlling system, has computing server for transmitting historical data and output information of control process information to cloud platform that sends result to computing server	The system has a data detection system and air cooling unit connected with an industrial controller An executing mechanism is connected with the air cooling unit An edge computing server is connected with the industrial controller the data detection system a system monitoring platform and a cloud computing platform The industrial controller transmits state feedback parameters to the edge computin…	2019/06/26	CN110285687A; CN110285687B
51	System for monitoring internet of things industrial cloud for checking safety of device, has communication terminal/control interface that are connected, and external auxiliary devices that are connected with drive circuit through terminal	The system has a big databased supervision server 1 a device monitoring terminal 2 an electronic identification tag 3 in which there are several device monitoring terminals such that each device monitoring terminal is connected to the big databased monitoring server through an internet of things IoT communication network 4 The tag establishes a data connection Each monitoring terminal is connecte…	2021/01/13	CN112363441A; CN112363441B
52	Cloud platform based on custom device protocol library and big data architecture, has cloud platform management program to define device protocol library, and data display program to obtain data from distributed cache Redis to display in real time	The device has a cloud platform management program to define a device protocol library An industrial computer initialization program can automatically initialize industrial control computer operating environment and download the industrial control computer collecting program image from Docker computer operating system hub image warehouse A collecting program is used to send collected data to clou…	2021/06/21	CN113542363A
53	Artificial intelligence platform for managing industrial data file, has data layer provided with local data layer for managing local file data, and cloud data layer for storing local data backup	The platform has a data layer 100 a model layer 101 a learning layer 102 a hardware layer 103 and a system layer 104 The data layer comprises a local data layer for managing local file data and a cloud data layer for local file data backup The model layer is stored with an AI file management model The AI file management model comprises an image recognition model a character recognition model char…	2021/04/24	CN113256241A
54	Cloud platform big data integration based smart filling control system has data integrated management subsystem that is configured to transmit optimal filling control parameters to field control subsystem and provide real-time monitoring functions based on industrial field data	The system has a data integrated management subsystem that is deployed in a cloud A field control subsystem is used to control a field filling process according to filling control parameters provided by the data integrated management subsystem and used to transfer industrial field data collected on a site to the data integrated management subsystem The data integrated management subsystem is conf…	2021/07/15	CN113359653A; CN113359653B; RU2797769C1
55	System for managing edge application based on fifth generation and artificial intelligence industrial vision, has ME instance packet comprising deployment mode indication that adopts multiple deployment modes	The system has a cloud platform ME editing device for receiving and loading ME instance packet ie industrial vision application packet The ME instance packet comprises a deployment mode indication that adopts multiple deployment modes An edge device uses an application on a platform according to a preset line a platform resource and a network and provides edge management to use USE System for man…	2021/05/10	CN113282302A
56	Method for full-flow analyzing and controlling quality of intelligent manufacturing product by using control cloud platform, involves calculating comprehensive manufacturing quality coefficient corresponding to manufacturing process	The method involves counting a manufacturing process of an industrial product corresponding to the manufacturing process An environment pollution parameter collecting terminal is arranged in an industrial product production workshop The environment pollution parameter is collected corresponding to the manufacturing process of the industrial product An industrial semifinished product number is cou…	2021/07/01	CN113327067A; CN113327067B
57	Collaborative industrial internet of things (IoT) manufacturing service platform for cloud-edge terminal, has cloud server that configured to receive first data packet sent by edge node, and analyzes production operation data of factory or industry according to first data packet	The platform 10 has end nodes 11 edge nodes 12 and cloud servers 13 The end nodes are located on the field device side and are used to obtain operation data on the device side and the operation data is outputted on the device side to the edge node The edge node is located on the field production line side and used to store and process the received operation data on the equipment side to obtain se…	2022/04/01	CN114693129A
58	Big data and machine learning based fifth generation network life cycle management platform for performing e.g. ticket booking and vacant sheet in train, has user interface for providing interface between users of network and rest of network architecture	The platform has a user interface for providing an interface between users of a network and a rest of a network architecture A service providing layer provides service of data management protocols of a fifthgeneration 5G network A signaling line circuit SLC management module processes the management protocols and deploys agile service for the users A cloud computing platform provides cloud servic…	2023/01/13	IN202311002736A
59	System for providing marketing guidelines using artificial intelligence based on big data, has configuration for providing marketing guidelines according to specific industries through machine learning based on marketing data	The system has a configuration for providing marketing guidelines according to specific industries through machine learning based on marketing data for multiSNS platforms USE System for providing marketing guidelines using artificial intelligence based on big data The system requires timeseries correlation analysis and collects appropriate data so that desired analysis result can be provided The …	2019/08/27	KR2021025276A
60	Method for charging flow rate based on internet-of-things platform for routing communication by using electronic device, involves uploading industrial flow data to internet-things card management cloud platform, and performing flow analysis	The method involves obtaining attribute information of all network access IoT terminal devices of an enterprise user All IoT terminal devices are divided according to a service attribute An industrial gateway is configured for each IoT device cluster A communication between the industrial gateway and an internet card management cloud platform are established An industrial flow data of the IoT ter…	2023/05/08	CN116232783A; CN116232783B
61	Edge computing and cloud based factory energy management system, has internet-of-things company terminal detecting abnormalities of sensors and platforms used in industrial facility unit according to information of cloud server	The system has a cloud server 20 in communication connection with an industrial facilities unit 10 to collect and learn power management data and facility management data A machine facility company terminal 30 performs maintenance by detecting equipment abnormalities of a specified industrial facility according to information of the cloud server The system comprises sensors 13 and internetofthing…	2021/12/28	KR2023100145A
62	Big data based industrial internet cloud platform system, has self-defined interface module connected to micro-server framework to perform data processing through programming tool, and data storage platform provided with nodes	The system has a user layer 1 arranged with a default operating layer 11 and a selfdefining layer 12 A cloud processing system 2 is provided with a data collecting platform 21 a data counting platform 22 a data analyzing platform 23 a data storage platform 26 and a micro service frame and visual programming tool 24 A selfdefined interface module 121 is connected to a microserver framework 25 to p…	2019/06/12	CN110209903A
63	Industrial internet of thing system comprises a cloud platform and an edge gateway, and IoT device is connected to a cloud platform through an edge gateway, and the cloud platform is provided with a visual alarm rule configuration page	The industrial internet of thing IoT system comprises a cloud platform an edge gateway and an IoT device The IoT device is connected to a cloud platform through an edge gateway and the cloud platform is provided with a visual alarm rule configuration page The alarm rule configuration page is provided with a first data input component a first function calculation component and a first alarm output…	2019/12/18	CN111181778A
64	Industrial internet cloud platform architecture, has edge layer for collecting original device data, platform layer for processing device data, and application layer for realizing information interaction between platform layer and user	The architecture has an edge layer for collecting original device data through an edge gateway and uploading the original device data to a platform layer The platform layer processes the original device data uploaded by the edge layer and realizes a service rule and storage device data An application layer realizes management of production field and information interaction between the platform la…	2020/03/11	CN113391600A
65	Method for performing big data analysis applied to cloud online services in artificial intelligence system, involves determining target online session behavior data, and pushing first user corresponding to each template online session behavior data to second user	The method involves determining the content of the multiple template conversational behaviors cover one or more conversational sentiment texts and corresponding conversational sentiment knowledge vector according to the online session scenario specified in the cloud online service S101 A session intention text covered by the template session behavior and a corresponding session intention knowledg…	2023/02/21	CN115982323A
66	System for processing industrial data for automation of industrial enterprise, has analysis component that generates output data which is directed to client device through cloud platform based on device data and customer data	The system has a device interface component that receives data from an industrial device 1081108N and stores data on cloud storage The data comprises device data that relates to industrial device and customer data that relates to an industrial enterprise An analysis component generates output data that is directed to a client device through a cloud platform 102 based on device data and customer d…	2013/05/09	EP2801935A1; US2014337429A1; US9438648B2; CN104142662B
67	Alibaba cloud and edge computing based Industrial internet of things (IoT) technology platform, has data application module that comprises data video unit and ET industrial brain chip	The platform has an IoT IoT technology platform main body 9provided with a configuration management system 2 a limit rights management system a remote monitoring system 4 a data analysis system 5 and a warning management system A data calculation module 53 is provided with an RDS unit 531 a HiTSDB unit 532 a MaxCompute unit 533 and StreamCompute Unit 534 A data application module 54 is connected …	2022/08/26	CN115473918A
68	Intelligent control system used for processing industrial sludge with enhanced micro-interface, comprises reaction kettle provided with gas inlet, industrial sludge inlet, and micro-interface generator set on inner wall of reaction kettle	Intelligent control system comprises reactor 1 which is provided with gas inlet 102 industrial sludge inlet 101 and reaction product outlet 103 microinterface generator 2 which is arranged on inner wall of reactor and microinterface generator is arranged near gas inlet air inlet pipe which is connected to gas inlet to deliver oxygen to reaction kettle cooler which includes cooling water inlet coo…	2019/09/11	CN112479526A; CN213506497U
69	Industrial large data platform system of intelligent supervision, has data service module that is based on data set or data sandbox form directly providing service to service, and data cooperative module comprises cloud edge collaboration	The industrial big data platform system comprises a data acquisition module a data governance module a data analysis module a data service module and a data collaboration module The data collection module includes realtime data and nonrealtime data collection monitoring data access services The data governance module includes full lifecycle management configuration definition all types of data an…	2022/12/07	CN116010475A
70	Data cleaning and event processing cloud platform system for industrial big data, has data collecting module for importing detected outlier data into abnormal data processing system to wait for analysis detection and abnormal excavation of deep level	The system has a data collecting module for importing detected outlier data into an abnormal data processing system to wait for analysis detection and abnormal excavation of a deep level An event relation modeling module calculates associated intensity of an event characteristic according to a principle of fuzzy matching to calculate the association intensity of the event characteristic A weight …	2020/04/20	CN113535422A
71	Kubernetes container technology based industrial artificial intelligence computing power-as-a-service platform for use in industrial production process, has platform layer provided with data center for performing source collection, data storage, data calculation and management of mirror resource	The platform has an infrastructure layer for providing a cloud server a network resource and a system support A platform layer is provided with a service platform for performing technical operation data operation content operation and service operation and a data center for performing data source collection data storage data calculation and management of a mirror resource based on Harbor private …	2023/03/07	CN116382843A
72	Method for monitoring liquid and gas pollution emission of artificial intelligence cloud computing non-application sensor, involves capturing image of emission, sending to cloud computing server and analyzing by machine learning software	The method involves configuring an industrial digital camera with a micro processing unit to capture images of possible locations The industrial digital camera is optionally installed on fixed platforms orbital mobile platform or flight platforms The industrial digital camera micro processing unit is connected to the satellite positioning systems when long distances and large areas monitoring req…	2019/08/26	CN110458147A
73	Big data industrial internet popularizing system, has monitoring platform performing information interaction/cooperation between enterprise, enterprise website of enterprise and credit problem to other party	The system has a cloud platform provided with an enterprise cluster that is provided with multiple enterprises Each enterprise is provided with respective enterprise APP or enterprise website The cloud platform realizes information retrieval advertisement issuing product transaction device production line construction consulting and sharing An enterprise monitoring platform registers information …	2021/06/03	CN113256385A
74	Method for performing artificial intelligence (AI) empowered factory automation using industrial internet of things (IoT), involves creating orchestration service that collaborates equipment and software containers by computer processors	The method involves inputting production requirements into an AI engine by computer processors responsive to receiving a new production task Equipment and software containers are selected based on the AI engine by extracting robot software functions from robots controlled by an industrial computer An orchestration service is created by the computer processors where the service collaborates the eq…	2020/11/30	US2022171371A1; US11630444B2
75	Cloud edge cooperative platform architecture for smart operation and maintenance of industrial mobile robot, has cloud end that is used for model credible aggregation and global, non-real-time and long-period big data processing and analysis	The architecture has a device end an edge end and a cloud end The device end collects running state data of a mobile robot and performs data preprocessing The edge end acquires data uploaded by the mobile robot and meets requirements of realtime data processing offline data analysis and model reasoning environment functions The cloud end is used for model credible aggregation and global nonrealti…	2022/12/12	CN116366643A
76	Kitchen waste intelligent control cloud platform for use in industrial internet, large data and artificial intelligent field, tube control cloud platform, has mobile maintenance sub-system comprising module to be operated today, scanning module, operation monitoring module, work order task module	The platform has a mobile maintenance subsystem provided with a module to be operated today a scanning module an operation monitoring module a work order task module and a video monitoring module A device management module is connected with a safety operation module and an inspection task module An energy consumption analysis module analyzes energy consumption A maintenance task module is provide…	2022/03/05	CN114612058A
77	Double-layer smart manufacturing training platform has machine frame provided at end of top part of punching worktable, and end of inner part of platform main body is provided with control chamber, where end of control chamber extends to outside of platform main body	The platform has a platform main body whose top end is provided with a warehouse sorting platform 8 A top end of the platform body at a side of a side far away from a production line is connected with a punching working table A machine frame 9 is provided at an end of a top part of the punching worktable A light emitting diode LED display screen 10 is arranged at a central position of the top of …	2023/01/10	CN115862414A; CN219105624U
78	Information acquiring method for implementing information acquiring system, involves classifying industrial Internet of Things (IoT) model based on similarity analysis, generating first industrial IoT model comprising type	The method involves information is acquired from a field device using an edge device and transmitting the information to a cloud platform wherein the information comprises data and an industrial Internet of Things model The industrial IoT model is converted into a graph and performing similarity analysis based on the graph The industrial IoT model is classified based on the similarity analysis ge…	2019/12/09	WO2021114044A1; CN114731341A; EP4052446A1; US2023015624A1; EP4052446A4
79	Coal mine wireless communication system of super uplink based on fifth generation (5G) for use in coal industry, has 5G intelligent dispatching platform, dispatching station and explosion-proof base station controller connected to 5 gigabit ultra-high bandwidth industrial ring network switch	The system has a fifth generation 5G intelligent dispatch platform a dispatch station and an explosionproof base station controller connected to a 5 gigabit ultrahigh bandwidth industrial ring network switch to form a transmission control protocolinternet protocol TCPIP local area network to realize the uplink peak speed of 600Mbps and the downlink peak rate of 200Mbp USE Coal mine wireless commu…	2021/09/13	CN113784302A; CN215991212U
80	Intelligent system for detecting behavioral cyber-attacks on industrial Internet of things (IoT), has server that builds comprehensive cyber attack detection model, and industrial agents that build local cyber attack detection model	The intelligent system 100 has a trustee 101 for establishing secure communication A detection model 102 is used for detecting cyber attacks and intruders A server 103 builds a comprehensive cyber attack detection model Multiple industrial agents 104 build a local cyber attack detection model The server is a cloud server The recognition model comprises three modules and one layer that is a Softma…	2023/04/25	DE202023102180U1
81	Quality traceability system for population nutrition and health industry chain based on blockchain, has nutrition health platform that shares big data of health resources and performs binding push for users in health information platform	The system has a internet of thing IoT platform an agricultural information supervision cloud platform an identification and testing agency a supply chain platform a blockchain platform and a nutrition health platform The nutrition and health platform analyzes the health data input by consumers and pushes safe reliable nutritious and healthy products that is traced back to the land and suitable f…	2019/09/16	CN110826844A
82	Method for building industrial Internet-oriented edge cloud platform comprises deploying edge cloud engine to provide container application management services and setting code development mode of compiling/edge operation on cloud	Method for building industrial Internetoriented edge cloud platform comprises i deploying edge cloud engine to provide container application management services ii deploying the edgeside enabling platform to provide capabilities involving computing storage network device management artificial intelligence computing data processing application services cloudside collaboration security management a…	2020/08/20	CN112003924A
83	Industrial supply chain intelligent management coordination method, involves sending early warning reminder to notify personnel to replenish stock if total remaining quantity of components not meets following day production requirements	The method involves calculating number of components required for industrial production of a single product Industrial production product output volume is extracted after purchasing batch of components Consumption of different types of the components in the industrial products in day is determined after purchasing the batch of the components Early warning reminder is sent to notify relevant perso…	2021/01/19	CN112862391A
84	System for executing secure command from cloud monitoring system to remote cloud agent, has memory storing computer-executable components, which comprise execution component to initiate execution of command data via industrial device	The system has a memory storing computerexecutable components A processor is operatively coupled to the memory The computerexecutable components comprise a validation component to establish a secure communication link with an industrial device 1081 in response to a determination that command data is approved for execution on the industrial device and an execution component to transmit the command…	2016/09/21	US2018083982A1; US10764255B2
85	Artificial intelligence computing multi-way device system operation defect inspecting and monitoring method, involves capturing short-distance image by X-ray camera, and analyzing artificial intelligence machine learning software in server	The method involves configuring an industrial digital camera with a microprocessor unit A defect position of an image device is captured by the industrial digital camera The industrial digital camera is located on a fixed platform Long distance and large area of outdoor environment are monitored A shortdistance image is captured by an Xray camera A connection between an industrial digital camera …	2019/09/03	CN110544247A
86	Intelligent industrial IoT system using bidirectional channel-like neural network architecture	The present invention is to provide an intelligent industrial Internet of Things system using a bidirectional channel neural network architecture without using a gateway Its technical means It is a smart industrial Internet of Things system that can connect perception devices and motion devices It is characterized in that it includes I O modules communication modules perception databases motion d…	2019/08/15	TW591741U
87	Industrial internet system based on machine vision, has information feedback module which is to visualize data information processed by Cloud Factory platform and displays information through terminal, and to which Snap-Check vision software is installed	The system has a Cloud Factory platform is a cloud computing platform that provides artificial intelligence data processing services to enterprises with large work needs The network communication module receives the information collected by industrial equipment RTU measurement and control module and the handheld terminal data acquisition module for virtualization processing and management which i…	2023/06/20	CN116777375A
88	Method for realizing privileged remote access to operational technology (OT)/Internet of things (IOT)/Industrial IOT/Industrial Control System (ICS) infrastructure, involves determining user to interact with application for OT/IOT/IIOT/ICS infrastructure	The method involves determining user security and access policies A session for a user is created A secure connection is established to an application via a lightweight connector connected to the application A connection between a user device and the application is brokedered through a lightweight connector The user is interacted with the application for an operational technology OTinternet of th…	2016/05/18	US2022353244A1
89	Industrial matter-linked equipment management system has intelligent terminal that reads data information of central processing unit from network cloud platform	The utility model relates to the technical field of industrial internet of things especially an industrial Internet of Things device management system The industrial IoT device management system comprises a central processing unit an operation module an industrial gateway and an intelligent terminal the central processing unit is connected with a position detecting device and a camera the operati…	2023/01/06	CN219287556U
90	Metal industrial waste control green wisdom system, has cloud platform analysis area which is respectively connected to raw material energy product recording area, industrial waste treatment and resource area	The system has raw material energy product recording area 1 which is used for recording the amount of raw materials used for treating metal industrial waste the amount of energy consumed by the equipment when treating metal industrial waste and the output of the product after treating metal industrial waste The industrial waste treatment and resource area 2 is used to treat metal industrial waste…	2018/08/07	CN109190910A
91	Method for designing and analyzing machine learning security framework for Internet-of-Things system in home, health care and industrial environments, involves provisioning on-demand security measures for representing breakthrough in facing explosion of cybersecurity attacks	The method involves provisioning ondemand security measures for representing breakthrough in facing of explosion of cybersecurity attacks by potential valueadded features A list of promising technologies is provided and an artificial intelligence AIbased security framework is designed to integrate the security framework in a comprehensive way A holistic security system is provided to enforce requ…	2023/08/19	IN202341055623A
92	IIOT and artificial intelligence-based fault detection and mitigation unit for industrial plants, has controller for incorporating artificial control techniques and implemented in prescribed table	The unit has detectors and counters that are fixed at zones 201 The processing time at each zone is measured through a timer 302 The indicator shows the normal and faulty conditions A local controller 401 has been integrated all the controlling elements such as detectors counters timer indicators 701 with cloud 501 through the IIOT An artificial intelligence AI controller incorporates the artific…	2022/03/31	IN202241019356A
93	Cloud and artificial intelligence and internet of things using food quality detection system for sensing food freshness in closed space i.e. box, in food industries, has gas sensor and temperature and humidity sensor that remote monitor temperature and liquid levels rates, acid/alkali inputs	The system has a MQ4 gas sensor and a DHT11 temperature and humidity sensor that are used to indicate temperature humidity changes in gasses eg oxygen and carbon dioxide for obtaining a pH value used for monitoring food quality and safety Liquid level sensors are used to for inline measurement and control of a food processing operation The MQ4 gas sensor and the DHT11 temperature and humidity sen…	2023/05/31	IN202341037416A
94	Vehicle-mounted edge control system for intelligent network-linked automobile industry, has Internet of Things (IOT) cloud which communicates with edge remote controller through mobile Internet communication mode and carries out car home interconnection	The system has a vehicle service platform to collect vehicle sensor data send the vehicle sensor data to the edge controller through message queuing telemetry transport MQTT communication receive the vehicle execution data sent by the edge controller through MQTT communication and exercise control over the vehicle An edge controller receives vehicle sensor data sent by the vehicle service platfor…	2023/01/03	CN116155942A
95	Internet-of-things (IoT) based industrial data transmission device for automatic industrial system, has main control module connected with channel switching module for remote controlling channel switching module to connect or cut off data between data storage module and first data input/output	The device has a data storage module connected with a first data inputoutput interface data through a channel switching module where a main control module is connected with a communication module to receive control instruction from a cloud control platform through the communication module The main control module is connected with the channel switching module to control the channel switching modul…	2023/01/05	CN115993805A
96	Calculating and visualizing industrial fusion degree index comprises performing industrial integration data acquisition and storage, calculating industrial integration index, and visualizing industrial integration based on multi-level maps	Calculating and visualizing industrial fusion degree index comprises 1 performing an industrial integration data acquisition and storage 11 developing a content and scope of a macro index and micro index and then performing a regular and incremental data crawling 12 ensuring that the storage of industryconverged data using a Hadoop RTM Open source Javabased programming framework big data platform…	2020/07/28	CN111861241A
97	Fire fighting system based on artificial intelligence for use in building e.g. residential building, has data acquisition module that extracts data content transmitted by sensor terminal through built-in relevant sensors in fire-fighting facilities of shopping mall	The system has a data acquisition local area network that is arranged in a single shopping mall A regional IoT server is connected with multiple data acquisition LANs A fire IoT remote control cloud is connected with multiple regional IoT server The data acquisition local area network has a builtin data acquisition main module a data encryption module and an alarm control main module The realtime…	2022/10/10	CN115554638A
98	Cloud computing system for industrial software and hardware, has network interface which is configured to transmit selected subset of data points to central platform through internet of things (IoT) network	The cloud computing system 100 has a storage that is configured to store an incoming data which is associated with an industrial asset positioned at an edge of an IoT network A processor is configured to transform the incoming data into a pattern of data points within a feature space based on a machine learning model configured to detect patterns within the data and select a subset of the data po…	2018/11/16	US2020159195A1
99	Machine for automatically controlling rural domestic sewage integrated control system, has middleware connected with cloud platform, interaction interface comprising main interface for receiving control signal to control device	The machine has a programmable logic controller PLC control device whose Modbus communication end is connected with an industrial control middleware The industrial control middleware is connected with an Internetofthings IOT cloud platform through an IOT industrial gateway The industrial control middleware includes a data read and write module that sends a data read requestdata write request to t…	2020/04/13	CN111614719A
100	Realization method of industrial product identification and traceability based on fifth generation (5G) network, involves performing traceability realization method of industrial products, and performing realization method of industrial product identification	The method involves performing creation of cloud platform for standard industrial product data model library The industrial product data collection and processing method are performed The encrypted transmission method of industrial product data block is performed The realization method of industrial product identification is performed The traceability realization method of industrial products is …	2021/09/03	CN113743296A
101	Industrial Internet control system based on Power-Link Industrial Protocol, has cloud platform for sending instruction to Power-Link main station gateway through interface of open source software framework platform to collect data	The system has a cloud platform for sending instruction to a PowerLink main station gateway through an interface of an EDGEX RTM open source software framework platform to collect data The PowerLink main station gateway collects data from a station gateway through a PowerLink protocol A PowerLink slave station gateway collects the data through a data collecting device and sends the collected data…	2020/10/12	CN111935322A; CN111935322B
102	Vibration signal collecting and transmitting device, has integrated multi-channel data collecting card connected with industrial control computer that is connected with data storage module and data transmission device	The utility model claims a vibration signal collecting and transmitting device based on 5 G communication network the vibration signal collecting and transmitting device comprises a data collecting module a control processing module and a data transmission module the data collecting module comprises an integrated multichannel data collecting card and at least one vibration sensor the control proc…	2020/03/26	CN211978103U
103	Method for controlling and monitoring action execution of industrial robot in manufacturing industries based on artificial intelligence and cloud monitoring control platform, involves adjusting and controlling to-be-regulated parameter corresponding to control robot according to standard value	The method involves counting a robot number corresponding to a working area Robot clamping object basic information collecting process is performed for collecting basic information corresponding to each tobeclamped robot object Robot operation information analysis process is used for analyzing clamping basic information and operation track information A corresponding toberegulated parameter is ad…	2021/08/02	CN113510711A; CN113510711B
104	Internet of things based city industrial gas safety intelligent multi-level monitoring system, has remote monitoring platform and cloud computing platform implementing data interaction through Ethernet	The system has multiple wireless gas detection terminals 12 for detecting local gas detection sub gas concentration in an area Each wireless gas detection terminal is connected with a wireless communication base station of a subnetwork 11 A local gas detection subnetwork is connected with a remote monitoring platform 2 by an Ethernet The remote monitoring platform and a cloud computing platform 3…	2012/04/16	CN102621970A
105	System used for managing processing of workpiece, comprises processing tools, dispatch unit configured to assign workpieces to processing tools, and process control unit with artificial intelligence algorithm that generates process remote control request based on process control model	System comprises a processing tools a dispatch unit configured to assign workpieces to the processing tools and a process control unit with an artificial intelligence algorithm that generates a process control request based on a process control model A realtime data analysis component that monitors the processing status of each workpiece internet of things IoT sensors embedded in the processing t…	2023/06/05	IN202311038434A
106	Cloud platform with industrial internet of things model prediction and action auditing functions, judges whether abnormal audit event occurs after abnormal discharge event occurs based on on-site audit data	A cloud platform with an industrial IoT model forecast function and a proactive audit function is presented The cloud platform has an application program interface for reading and writing the monitoring data an application program interface for writing the image data a digital audit agent module a GUI module a local sensing measurement communication module a prediction module and an anomaly detec…	2022/03/21	TW810853B1
107	Cloud-based smart hazard analysis and critical control point platform system for use in food manufacturing industry, has manufacturer server for sending product history data to cloud server that transmits data to history report server	The system has critical control point CCP measuring unit for transmitting CCP detection data measured for CCP items during storage manufacturing and transport of food to a manufacturer server An inspector terminal generates inspection information on raw and subsidiary materials hygiene process and finished products at a food production site The manufacturer server receives and electronically docu…	2019/09/03	KR2052122B1; WO2021045353A1
108	Environmental protection process monitoring system, has network switch that is configured for data connection with second server, and cloud platform that is data-connected to network switch	The system has enterprise field data acquisition unit data transmission unit and cloud platform 12 A first IOT gateway module 2 is configured for data connection with field configuration system data acquisition module A first virtual local area network VLAN switch 3 is configured for data connection with first Internet of Things IOT gateway module A field center industrial control computer 4 form…	2019/07/05	CN110488773A; CN110488773B
109	Industrial artificial intelligence (AI) logistics warehouse system, has mobile management terminal that is used for inputting cargo information to quickly obtain cargo storage location information or scanning two-dimensional code on cargo storage ground to obtain basic cargo information	The system has a mobile management terminal a mobile client terminal an intelligent monitoring unit and an Internet of Things IoT platform The IoT platform is deployed with a warehouse management system control center The warehousing application information includes warehousing todo tasks for the name and weight of the goods to be warehousing The order generation module generates the order inform…	2022/05/19	CN115170014A
110	Cloud platform data management system for industrial energy consumption data, has cloud platform provided with energy consumption data monitoring system, visualization system that obtains system result, and performs visual display, and client that is connected with cloud platform through network	The system has a cloud platform provided with an energy consumption data monitoring system a comprehensive analysis system a load prediction system and a diagnosismaintenance optimization suggestion system The data collected by a data collecting system is uploaded and stored to the cloud platform A visualization system obtains a system result and performs visual display A client is connected with…	2022/05/19	CN114896343A
111	Gas monitoring and managing cloud computing platform, has gas meter distinguishing module distinguishes gas meter of gas using device in industrial production area, and parameter data detecting module is connected with distinguishing module	The platform has a gas meter distinguishing module for distinguishing a gas meter of a gas using device in an industrial production area A parameter data detecting module sends a gas meter position number of the gas using device in the industrial production area The parameter data detecting module is connected with the gas meter distinguishing module for receiving the gas meter position number of…	2020/12/30	CN112769918A
112	Method for preparing data in data backup device of artificial intelligence and big data field in internet industry, involves performing distributed backup processing to service mapping data, and obtaining plan data corresponding to target monitoring platform	The method involves obtaining plan configuration information of a target monitoring platform and service node information of the service platform to be monitored The plan configuration information is analyzed to obtain mapping information and interface information A normalized data mapping method is configured corresponding to the service node to be supervised in the service network information a…	2021/08/30	CN113704327A
113	Smart worktable based on industrial internet big data for shopping payment, has sliding mechanism that is provided with mounting seat and pulley which is installed on mounting seat, cloud service platform is provided in display , and working board is provided with memory adjustment button	The device has a second telescopic motor 16 that is provided in an empty slot The second telescopic motor is provided with a second telescopic shaft 17 A sliding mechanism 18 is provided on the second telescopic shaft The sliding mechanism is provided with a mounting seat and a pulley The pulley is installed on the mounting seat A cloud service platform is provided in a display 9 The cloud servic…	2021/06/22	CN113475848A
114	Industrial automation network management and control method based on cloud edge collaboration, involves configuring cooperative application of industrial multi-service, and realizing industrial field and application of manufacturing related to work	The method involves using distributed design idea of an industrial automation internet ot thins cloud management platform to decouple an industrial edge node system The industrial edge network system is managed by a node management side of the industrial internet management platform A cooperative application of industrial multiservice is configured An industrial field and an application of manufa…	2021/08/31	CN113783953A
115	Method for managing internet-things based devices in e.g. manufacturing facility, involves terminating communication between internet-things-based device and cloud platform by cloud platform based on unique signature of based device	The method involves determining violation of a predefined security requirement by an internetthings IoTbased device 104A by an IoTcloud platform 102 A unique signature of the IoTbased device is generated by the IoTcloud platform based on information associated with the IoTbased device Communication between the IoTbased device and the IoTcloud platform is terminated by the IoTcloud platform based …	2018/01/26	EP3518490A1; WO2019145474A1; EP3729780A1; CN111971941A; US2021136088A1; EP3729780B1; US11394729B2; CN111971941B
116	Intelligent tunnel big data decision centralized control platform based on end edge cloud cooperation, has industrial edge computing and control management platform support software defined PLC centralized control	The platform has a output end of a tunnel monitoring management system that is electrically connected with a realtime monitoring module device fault alarm module device and maintenance module and device intelligent management module The output end of the large data intelligent analysis system is electrically connected with the sensor terminal for collecting data electromechanical control system t…	2022/05/26	CN114967584A
117	5G NB-IoT based industrial printer monitoring system, has NB intelligent monitoring circuit board provided with temperature and humidity sensor and electrically EPROM memory, where EEPROM memory is connected with operation control module	The utility model relates to printer field especially an industrial printer monitoring system based on 5 G NBIoT comprising NB intelligent monitoring circuit board cloud platform NB intelligent monitoring circuit board is used for connecting the industrial printer collecting the printer monitoring data and sending instruction to the industrial printer NB intelligent monitoring circuit board compr…	2020/12/07	CN213634154U
118	Integrated intelligent control system for automatic feed water treatment, has controller connected to online work control display platform which is provided with data output end and printer connected to data output end	The utility model claims a feed water treatment automatic integrated intelligent control system comprising a sensor a data storage and analysis library controller online industrial control display platform a data output terminal and a printer the sensor is connected with the data storing and analyzing library data storage and analysis library is connected with the controller the controller is con…	2016/06/20	CN205679982U
119	Block chain-based signature model for industrial IoT applications, comprises high-speed wireless internet connection for performing computation and internet of things is used to enable environment for industrial application	The blockchainbased multiple authorities signature model comprises a highspeed wireless internet connection for performing the computation The internet of things IoT is used to enable the environment for industrial application The highly used computer process the signature model for the secured data A cloud platform is deployed for massive storage of records in blocks with hash pointer identifica…	2021/02/10	AU2021100847A4
120	Artificial intelligence based distributed fiber detecting system, has artificial intelligence processor connected to PC terminal, and cloud platform connected to PC terminal for acquiring data of PC terminal	The system has a distributed optical fiber detecting device for detecting fiber grating point temperature linear temperature fire and building stress and strain and transmitting a detection signal to a PC terminal The PC terminal adapts detection signal analysis algorithm for deriving a detection result according to the detection signal An artificial intelligence processor is connected to the PC …	2019/05/31	CN110186591A
121	Industrial internet-of-things platform based on Edge computing and HiTSDB storage, has data collecting module for uploading and analyzing service industrial device and sensor data, and edge computing gateway for performing filter work	The platform has a data collecting module for uploading and analyzing a service industrial device and sensor data An edge computing gateway performs data localized storage or filter work A data analysis service analyzes asynchronous and multithread processing A data visualization platform performs GIS map data visualization SCADA platform and report platform to display A rule engine creates a rel…	2021/05/12	CN113254529A
122	Wireless industrial Internet of things (IoT) gateway for wireless local area network, has communication link that is established with programmable logic controller (PLC) and other equipment using wireless fidelity (WIFI) wireless technology	The IoT gateway which is operated offline after the host computer sets parameters are connected by means of serial port communication and according to the parameter data issued by the host computer A communication link is established with a programmable logic controller PLC and other equipment using WIFI wireless technology and the collected industrial control data is published to the cloud platf…	2022/11/18	CN115766372A
123	Industrial brain management cloud platform implementing system with advanced data technology e.g. park management, for exchanging and assisting work flow of paper files between government departments, has data display layer for performing department work summary and department report for department	The system has a device layer connected with a platform layer that is connected with a supporting layer The supporting layer is connected with a business layer that is connected with a data display application layer An external system interface is connected with the supporting layer The business layer is connected with a data display layer The data display layer performs department work summary a…	2022/03/23	CN114697327A
124	Industrial system mechanism modeling simulation platform, has identification model library that identifies dynamic model of complex industrial system or equipment, where combinable discrete nonlinear dynamic neural network model and training method of model library are constructed	The platform has an identification model library that identifies a dynamic model of a complex industrial system or equipment through industrial big data based on PythonRTM Computer programming language based simulation code system The linear dynamic system includes a continuous form of linear dynamic system and a discrete form of linear dynamic system A dynamic nonlinear dynamic system of the ide…	2023/02/14	CN115857360A; CN115857360B
125	Intelligent cloud artificial intelligence platform system, comprises face identification module for identifying face information, and flame identification module detects and quickly judges an ignition point of an indoor space	The cloud artificial intelligence system comprises a face identification module that is provided for identifying face information An identification module identifies whether related workers in industrial production process correctly wear a safety helmet A flame identification module detects and quickly judges an ignition point of an indoor space and quickly feeds back alarm information through im…	2020/08/17	CN112001697A
126	Method for monitoring electric energy quality of industrial park by using computer device, involves receiving electric data and environment data of multi-user in industrial park through cloud platform, and analyzing environmental data	The method involves deploying a distribution room of an industrial park multiuser and a large electric device deployment internetofthings collecting terminal and an Internet of Things IoT gateway Electric data and environmental data of the multiusers in the industrial park are collected by the Internet of things collecting terminal The internet of Things collecting terminal is connected with the …	2022/05/11	CN114966269A
127	System for monitoring fault of mechanical device based on industrial big data, has data collecting device for collecting sound frequency by sensor module when mechanical device is working and sending sound frequency to data analysis module when mechanical device works	The system has a detecting unit comprising a data collecting module a sensor module a data analyzing module a fault reminding module and a fault uploading module A server and a mobile terminal are connected with a registration login module a task matching unit a data sharing module ie cloud service platform data sharing module and a data processing unit The data collecting unit is placed with a d…	2021/06/23	CN113483815A
128	Industrial personal computer for protocol analysis and data remote transmission, has cloud storage server that is connected with distribution room monitoring host computer, and that is connected with video storage host computer	The industrial personal computer has industrial control machine 1 that is connected to the monitoring component through a field concentrator 2 and the industrial control machine is connected to the cloud storage server 8 through the operator network The cloud storage server is connected with electricity distribution room monitoring host computer 9 and electricity distribution room monitoring host…	2019/10/18	CN110691142A
129	Cloud service system based on industrial internet platform used for digital transformation projects, has smart data integration platform that supports users independent analysis through data analysis modeling and visualization tools	The system has an internal multiorganization collaboration platform that includes a collaborative manufacturing application platform a digital twin platform built based on the collaborative manufacturing application platform and a smart data integration platform that performs smart data integration and statistics based on the collaborative manufacturing application platform and the digital twin p…	2021/08/19	CN113673952A
130	Internet of Things-based water resource integrated sensing data collection and analysis platform system, has analysis server for performing learning through artificial intelligence algorithm-based prediction model to predict state of device	The system has an analysis server 100 receiving collection data from an internet of things IoT device 300 The analysis server performs learning through an artificial intelligence algorithmbased prediction model to predict a state of the IoT device based on the collected data A gateway 200 is utilized for data transmission between the IoT device and the analysis server The gateway is provided with…	2021/01/29	KR2022110366A
131	Method for managing algorithm of medical cognitive intelligent scientific research platform used for medical cognition in medical industry involves introducing data into public resource of algorithm when calculating result and original algorithm data is high	The method involves registering a user by a developer A special sequence number is obtained according to personal identity information A needed management role is selected according to the personal identity information when registering information The role selected by the special sequence is encrypted and stored A management process is simulated by a background manager according to an algorithm a…	2022/06/13	CN115033207A
132	Dust detection module for home and industrial application using arudino with internet of things (IoT), has micro controller that provides inbuilt of integrated wireless fidelity (Wi-Fi) module connects kit with cloud	The system has a micro controller that provides an inbuilt of integrated wireless fidelity WiFi module connects a kit with a cloud The kit is connected to the internet using modem so cloud access can be done for sending mail An infrared sensor consists of an infrared LED and infrared photodiode An infrared receiver or infrared sensor detects the radiation from an infrared transmitter The infrared…	2021/02/18	IN202141006897A
133	Device for pre-detecting abnormality of robot arm used in industrial automation, has host which is connected to signal status displaying screen and remote control platform that is connected to cloud big data database	The utility model claims a predetecting device of mechanical arm and pump abnormality it uses sensor to obtain the vibration voltage frequency and amplitude of the mechanical arm and pump so as to detect whether the abnormal signal It mainly makes the plurality of sensors are arranged on the linkage mechanism of the pump or mechanical arm and can be used in the pump or a mechanical arm state to t…	2018/05/28	CN208305113U
134	Multi-service cooperative quality control system framework method based on industrial big data comprises using quality data module, storing various multisource heterogeneous data and constructing quality data warehouse	Multiservice cooperative quality control system framework method based on industrial big data comprises using quality data module for collecting the data related to the whole process quality of the steel production and data platform module for classifying the data collected by the quality data module storing the various multisource heterogeneous data to form uniform standard data resource realizi…	2020/09/10	CN111985852A
135	Air compressor start-stop control system based on Internet of Things cloud platform, has edge server that reads data and status of device in terminal device proxy communication module, integrates and marks it as input data, stores, analyzes and processes data, and sends processed output command	The system has a terminal module which is provided with air compressor equipment heat energy recovery constant temperature system and compressed gas processing equipment of an exhaust system and collects the status and data of each equipment in real time through sensors A terminal equipment agent communication module is provided to receive the status and data collected by the terminal module send…	2022/08/06	CN115167319A
136	System for data processing in industrial environment, has a set of Industrial Internet of Things (IIoT) devices in industrial environment, and self-organizing protocol adaptor that facilitates adaptive in-flight data protocol transformation of data	The data processing system comprises a set of Industrial Internet of Things IIoT devices in the industrial environment and the IIoT devices obtaining generating or storing data relating to the industrial environment A set of IIoT platforms 100 is deployed in a cloud computing environment and configured to collect process and analyze the data relating to the industrial environment Multiple interfa…	2016/05/09	US2022083048A1
137	Method for managing operation condition of industrial production device based on device cloud platform server, involves determining fault position of industrial production device according to fault detection information, and pushing fault position to monitoring terminal	The method involves receiving state information sent by an industrial production device S101 A state of the industrial production device is determined according to the state information of the industrial production device where the state of the industrial production device comprises a stopping state Selfchecking instruction is sent S102 to the industrial production device such that fault detectio…	2021/12/17	CN114363157A
138	Method for processing data based on artificial intelligent, involves analyzing key task description for communication data of several historical industrial production	The method involves analyzing a key task description of target industrial production communication data through a production requirement analysis model A firstkey task description is obtained corresponding to the target industrial communication data The production requirement information is obtained The secondkeytask description is used to analyze the communication data of multiple historical ind…	2022/03/29	CN114638117A; CN114638117B
139	Power distribution room remote monitoring system, has alarm device connected through wireless communication module, microprocessor connected with platform, and platform and monitoring terminal connected with cloud server	The utility model claims a power distribution room remote monitoring system based on OneNET and NBIoT comprising an environment detection module an industrial device detection module an alarm device a microprocessor a wireless communication module a NBIoT communication module an OneNET platform cloud server monitoring terminal microprocessor and environment detecting module industrial device dete…	2021/04/30	CN214900351U
140	Remote management and monitoring process for medical and industrial gasses, which involves receiving data acquired by integrated fluid flow, pressure, temperature and oximetry sensors sent by IoT device	The remote management and monitoring process involves receiving data acquired by integrated fluid flow pressure temperature and oximetry sensors sent by internet of things IoT device 13 and performed the encryption and receipt of data through message queuing telemetry transport MQTT and hypertext transfer protocol secure HTTPS communication protocols with public and private keys for data encrypti…	2018/12/06	WO2020113304A1; BR102018075321A2
141	Meta, deep and machine learning based artificial intelligence system for use in e.g. smart city application, has wired or contact-less parameter extraction module, signal generation module, pre-processing module and parameter module that are connected to local device or web server in cloud platform	The system has a wired or contactless parameter extraction module a pure signal generation module a trans conversion module a preprocessing module a conditioner module and an input feature enhancing parameter module that are connected to a local device or web server in a cloud platform A sensor receives interdependency of direct and indirect parameters from a thing with an adaptive ranking based …	2022/12/15	IN202241072404A
142	Product outbound statistics, and remote monitoring device based on big data industrial automation IoT, has machine frame, whose end is set with shunt mechanism, delivery conveyor belt is distributed along horizontal array distributed on inner side of upper end of cross-beam	The product outbound statistics and monitoring device comprises a machine frame 1 whose end is provided with a shunt mechanism A delivery conveyor belt 2 is distributed along a horizontal array distributed on an inner side of an upper end of a crossbeam 3 A hydraulic cylinder 4 is fixedly installed on the side of the crossbeam An electronic scale 5 fixes on an output end of hydraulic cylinder A t…	2022/05/17	CN114772131A
143	System for internet of things-based automation and remote monitoring of temperature and vibration in industrial processes, has real-time alert and notification system that generates immediate alerts to operators or maintenance personnel	The system has a network of internetofthings IoTenabled sensors strategically placed within industrial processes for realtime data collection A centralized system or cloud platform receives processes and analyzes the collected temperature and vibration data Advanced analytics algorithms detect abnormal temperature levels and unusual vibration patterns A real time alert and notification system gen…	2023/07/11	IN202341046432A
144	Embryo egg automatic detection system, has edge end device for collecting embryo egg perspective image of embryo to be detected, and industrial internet platform cloud for receiving embryonic egg pre-processing image	The system has an edge end device for collecting an embryo egg perspective image of an embryo to be detected An industrial internet platform cloud receives an embryonic egg preprocessing image uploaded by the edgeend device An embryonic egg characteristic image is generated corresponding to the embryo egg feature image An embryo egg characteristic sample is matched with the embryonic egg feature …	2022/11/30	CN116029981A
145	Integrated method of industrial ecological big data, involves determining target integration target boundary range of target industry ecological monitoring data strategy	The integrated method involves determining the difference degree of the industrial ecological monitoring data state of the corresponding sample industry ecological data and the first target boundary range to be selected The characteristic relevance is removed from the target boundary of the target industrial ecological data strategy to satisfy the preset relevance parameter of the tobeselected ta…	2021/12/03	CN114168670A; CN114168670B
146	PaaS platform based on industrial data computing architectural structure, has cluster management layer for providing web as interface to interpersonal interaction for monitoring and scheduling resources and services of data support layer	The structure has a data service layer connected with a realtime data layer A data support layer provides PaaS cloud platform layer based on Docker container RTM Lightweight standalone executable package of a piece of software A cluster management layer realizes management and maintenance process of big data cluster environment for managing and supporting scheduling resources of data support laye…	2017/12/14	CN107864222A; CN107864222B
147	Security unit and trusted transmission environment based edge computing platform, has upper computer connected with network card, virtual private network server connected with Ethernet, and control computer connected with cloud server	The platform has an industrial control computer provided with a security firewall a peripheral component interconnect PCI serial port card with photoelectric isolation and two gigabit network cards The PCI serial port card is provided with multiple RS485 interfaces An automatic control instrument is connected with the RS485 interface through a RS485 cable An upper computer is connected with a gig…	2020/08/18	CN112152893A
148	Textile machinery remote operation and maintenance system, has data transmission system transmits real-time data collected through IoT textile machinery sensing system to cloud platform system and stored in cloud server	The system has an Internetofthings IoT textile machinery sensing system connected with a textile mechanical device and a PLC controller An industrial internet intelligent transmission terminal is connected with the PLC controller A network camera a detection sensing device and field actuator are connected with a textile machinery equipment The PLC controller and the detection sensing device are c…	2018/09/25	CN109246223A
149	Gateway of open platform communication (OPC)UA synergy platform for industrial internet of things (IoT), has advanced message queuing protocol (AMQP) broker that is provided for transmitting received AMQMP data set to cloud domain	The gateway has an OPC UA pubserve server that converts an unidirectional access point UADP data set received from each device in a device domain into an AMQP data set The OPC UADP broker is provided for sending the AMQPP data set to a cloud domain received from the OPCUA pubserge server The gateway has a gateway that sets initial configuration through a binary protocol BP when a user terminal re…	2022/03/08	KR2023132143A
150	Industrial big data intelligent analysis system for use in energy industry, has basic support module for providing basic platform support for upper layer data access, storage, calculation, analysis application software	The system has a basic support module for providing basic platform support for upper layer data access storage calculation analysis application software The data access module is used to access data of different data types and different timeliness from internal and external data sources to the system and process the various types of data accessed The data storage module is used to store various t…	2022/11/24	CN115756752A
151	Energy big data intelligent cloud platform has presentation layer, official website terminal, mobile phone application terminal, WeChat platform terminal, large screen terminal, intelligent service portion, and organization data	An energy big data intelligent cloud platform has a presentation layer provided with an official website terminal a mobile phone application terminal a WeChat platform terminal and a large screen terminal An application layer is provided with an intelligent service portion an intelligent marketing portion and an intelligent monitoring portion A platform layer is provided with an intelligent servi…	2021/06/09	CN113254524A
152	Artificial intelligence-based industrial wastewater treatment system comprises wastewater analysis module and wastewater treatment selection module, data analysis system and virtual reality or enhanced display module	Artificial intelligencebased industrial wastewater treatment system comprises wastewater analysis module and wastewater treatment selection module data analysis system and virtual reality or enhanced display module or a computer simulation calculation module The wastewater analysis module is used to measure the test indicators of wastewater including indicative indicators 103 and additional indic…	2019/05/22	CN111977710A
153	Intelligent industrial remote monitoring service system, has message module for solving problem encountered by client, and system setting module for administrator to distribute system authority and modification of user personal information	The system has a data collecting layer mounted on an enterprise server A data storage layer is mounted on the enterprise server for monitoring system application layer A database is stored in a background server of a system website The database stores performance data material data order data monitoring data production data message data quality data and system data A message module is used for so…	2021/08/09	CN113506044A; CN215954345U
154	Intelligent sintering production process flow management and control maintenance of cloud platform, has a data platform layer that includes data pre-processing with data storage, data modeling of intelligent application development	The platform has a parameter interface layer that is provided with an industrial gateway and an industrial switch A data platform layer is provided with a data preprocessing data storage data service data modeling intelligent application development of operation environment and public component library A production application layer is provided with a materialfuelwater intelligent proportion cont…	2020/02/27	CN113313456A
155	Data processing method for industrial internet and intelligent manufacturing, involves operating updated service processing thread to classify industrial data to be process to obtain effective and redundant industrial data	The data processing method involves determining a thread configuration parameter that corresponds to industrial data to be process in a processing record of last time period A service processing thread is updated on the basis of the thread configuration parameter The different time periods are determined according to periodic setting parameters of the industrial data that is collected in an indus…	2020/08/14	CN112732698A
156	Artificial intelligence based garden management platform system, has cloud computing that manages intelligent property by artificial intelligence algorithm neural network, and computer module electrically connected with micro-server	Garden management platform system based on artificial intelligence comprises a computer module where the computer module is electrically connected with a microserver and the micro server is operated with intelligent properties The microservers are in communication connection with a cloud computing The computer module realizes operation control to the intelligent property The cloud computing is us…	2022/12/29	CN116245689A
157	Framework for identifying anomalous patterns in distributed and heterogeneous energy environment e.g. industrial internet of things network, has main unit for detecting complicated anomalous pattern in time series that are scattered	The framework has a main unit for detecting complicated anomalous pattern in time series that are scattered and diverse that includes framework model and learning process The main unit utilizes LOF approach to look for local aberrant patterns A blockchain is used to safeguard and protect measuring process where optimization approaches are established to adopt strategies constraint satisfaction so…	2022/09/12	IN202241051858A
158	Miniature data center for intelligent lighting system, has power supply unit for supplying power to light signal output unit and temperature control unit, and data sensor module comprising wind speed sensor and photosensitive sensor	The system has a cloud platform for processing big data and performing centralized audio and video output operation in a terminal site through an optical fiber an Ethernet and a fourth generation 4G network An intelligent control terminal cabinet manages collected data An internetofthings IOT unit comprises a data sensor module A light signal output unit comprises an industrial personal computer …	2020/03/06	CN111315088A
159	Intelligent remote module integrated industrial device, has device management system for managing intelligent remote module that is connected to hardware processor, where remote maintenance system for maintaining hardware processor	The device has a cloud platform provided with a login system The cloud platform and first communication interface communicated with a hardware processor The cloud platform is connected to a second communication interface A product management system is provided with a subsystem A device management system manages an intelligent remote module that is connected to the hardware processor A remote main…	2017/06/08	CN107273981A; CN107273981B
160	System for determining to update a machine learning model based on model degradation, comprises a processor configured to receive data acquired at an edge of an IoT network from an industrial asset	The system 100 comprises a processor configured to receive data acquired at an edge of an Internet of things IoT network from an industrial asset 110 A machine learning model based on the received data as input to generate a predictive output associated with the industrial asset A performance of the machine learning model has degraded based on the generated predictive output A network interface c…	2018/11/15	US2020160207A1
161	Industrial cloud operation system, has client for receiving fault processing notification and access data information of on-site industrial device, and querying fault processing history and maintenance knowledge	The system has a data processing module for analyzing warning and generating corresponding fault information of data information of an onsite industrial device A fault reporting module processes the fault information to generate a corresponding report A database module stores field data information processing and maintenance knowledge and fault information processing reports A client receives fau…	2017/09/15	CN109525614A
162	Road maintenance disease intelligent detection system for traffic road artificial intelligence field, has vehicle-mounted AI platform whose output end is connected with high definition charged-coupled device industrial camera and input end to acceleration mes sensor	Road maintenance disease intelligent detection system technology comprises a road section intelligent test system where the inner part of the test system is provided with an international flatness index detection module a flatness standard difference detection module and an observation score detection module The driving quality index detecting module and road construction depth detection module a…	2021/08/17	CN113638294A
163	Method for managing application to cloud service platform, involves packing target application corresponding to application packing instruction into standard installation package according to preset packing standard	The method involves receiving an application packing instruction of a developer A target application is packaged corresponding to the application packaging instruction into a standard installation package according to a preset packing standard The standard installation packaging package is applied to a basic information file a default configuration file and a template file catalog to transmit the…	2023/04/11	CN116382761A
164	Method for detecting driving of user based on artificial intelligence, involves calling system control generation model of training sample of history system operation state, and training control instruction generation of initial system operation feature vector set by system generation model	The method involves determining a HDMI state matched with a different system operating environment 203 A feature treated to a nontag system operation feature vector matched with a target industrial system is performed 204 to form an initial system operation feature vector set matched with a corresponding system operation environment based on the HDMI state A system control instruction generation …	2022/03/17	CN114661010A; CN114661010B
165	Regional digital economic development index evaluation system based on industrial chain analysis, has regional digital economic evaluation module that is provided with regional digital economic development index evaluation model and regional digital economic development index scoring module	The system has an enterprise data module that is provided with an enterprise data collection module an enterprise tag library module and an enterprise data index library module An enterprise evaluation module comprises an integrity evaluation model a liveness evaluation model and a concentration evaluation model A basic environment data module comprises a basic environment data collection module …	2023/06/27	CN116797093A
166	Industrial communication plug-in binding data obtaining method, involves providing network management module with intelligent terminal, and classifying obtained data through classification module for dividing adjacent data into table	The method involves connecting a wireless data obtaining unit and an aggregation unit component with a cluster head unit assembly for obtaining data A data obtaining sensor is connected with a data obtaining singlechip microcomputer through an IO port A wireless data obtained module is connected with a microsignal processor system A framework model and a thread pool framework model are establishe…	2018/05/09	CN110474935A
167	Industrial field service, data and model deployment, sharing, and distribution system comprises all-in-one machine data, model and micro-service market platform used for publishing image of model, result and analysis flow of data analysis	The system comprises Fifth Generation 5G Open customer premises equipment CPE cloud development platform deployed in the cloud end field Fifth Generation 5G Open CPE deployed in industrial field and integrated data model and microservice market platform The 5G Open customer premises equipment CPE cloud development platform includes an artificial intelligence AI model development platform data mar…	2021/02/24	CN112947946A; CN112947946B
168	Agricultural artificial intelligence (AI) based multifunctional system for rural development and farmer welfare for complete transformation of rural economy, has processor, memory, cloud-based databases, and network or communication connection that form single platform for plant disease detection	The system has a processor that is coupled to the memory the cloudbased databases and the network or the communication connection The processor the memory the cloudbased databases and the network or the communication connection form a single platform for plant disease detection marketplace soil testing farmer helpline application of inputs and farm productionrelated commercial transactions onboar…	2022/02/10	IN202221007132A
169	Computing device for processing artificial intelligence model in residential, commercial and industrial settings, has processing circuitry for causing execution of artificial intelligence model instance using hardware platform	The device has a communication circuitry for receiving a request for artificial intelligence AI operation using an AI model A processing circuitry processes the request for the AI operation identifies an AI hardware platform for execution of instance of the AI model based on the request and causes execution of the AI model instance using the AI hardware platform where the request includes input d…	2018/12/28	US2019138908A1; US11373099B2
170	Wireless machine network data acquisition intelligent terminal has internet of things (IoT) gateway that connects to IoT cloud platform, and user who realizes deep data mining and utilization of data through personal computer (PC) terminal	A wireless computer networking data collecting intelligent terminal comprising a microprocessor a power driving module a RS485 port an IO output port an IO input port a real time clock module an LED indication lamp and a 24GHZ wireless module the RS485 port with the PLC communication port of the industrial equipment connected with the IO port of the IO output port connected with the industrial de…	2019/01/30	CN209218141U
171	Artificial intelligence-based online real-time monitoring and early warning cloud platform for industrial boilers, has steam boiler boost monitoring and analysis module that is used to monitor and analyze corresponding pre-boost process and boost process of steam boiler	The platform has a steam boiler operation process acquisition module that is used to obtain the main operation process of the steam boiler The steam boiler boost monitoring and analysis module is used to monitor and analyze the corresponding preboost process and boost process of the steam boiler which obtains the corresponding boost operation evaluation coefficient of the steam boiler The steam b…	2022/08/16	CN115314498A
172	Intelligent factory device management system for use in intelligent manufacturing technology field, has intelligent internet of things (IoT) gateway that analyzes, cleans and screens data and sends processed data into cloud computing platform	The system has a power supply module central measurement and control terminal information collection device intelligent IoT gateway and cloud computing platform The output end of the power supply module is connected to the input end of the central measurement and control terminal The information collection device establishes a communication connection with the central measurement and control term…	2022/12/29	CN116224855A
173	Industrial internet-of-things data collection and integration system, has collection layer for collecting bottom-level data and eliminating differences, and transmission layer for realizing data transmission from field to cloud	The system has a collection layer for collecting bottomlevel data and eliminating differences A transmission layer realizes data transmission from a field to a cloud A platform application layer realizes data storage interaction and collection equipment monitoring functions The the collection layer is configured with multiple communication protocols The transmission layer is selected as a message…	2020/11/09	CN112422661A
174	Industrial internet based Chinese medicine or natural plant extracting intelligent manufacturing system, has intelligent decision and management system for determining continuous iterative optimization of manufacturing process	The system has an intelligent cloud platform for determining extraction and manufacturing of Chinese medicine based on internetofthings technology to form a network system for entities integrating computing and network communication into an intelligent production platform by using big data and cloud computing technology such that a processing equipment a testing equipment and production lines in …	2020/05/28	CN111667162A
175	Smart IoT Cloud tag integration management system having a large database analysis mode connected to the for analyzing the user's consumption pattern to connect different business models to create new forms of industrial services	The present invention is a smart Internet of Things IoT Cloud tag integration management system and the steps thereof comprise a network community platform used in a network communication device which provides plural users to register as members the network community platform includes at least one tag database and a member database a consumer identification mode that links to the network communit…	2017/03/22	TW201835839A
176	Artificial intelligence (AI) camera for collecting, storing, calculating and forwarding integrated industrial data, has input/output IO data acquisition program that uploads corresponding data of industrial field device combined with information event of analysis module	The camera has a video module a storage module an interface module and an analysis module The video module is used for image shooting and video output and the storage module is used for storing video The analysis module performs visual AI analysis on the shot video to obtain information event where the analysis module is integrated with an IO data collecting program The IO data collecting program…	2023/05/31	CN116647642A
177	Security management system based on remote operation and maintenance of complex equipment, has platform support layer device and service management layer device that are in communication with cloud management device	The system has a platform support layer device and a service management device that exchange routing information through the border gateway The platform support layer device and the service management layer device are in communication with the cloud management device The security management device includes a gateway management module and a vulnerability excavation module The gateway management mo…	2017/11/30	CN107995035A
178	Big data and artificial intelligence-based method for intelligently dispatching shooting team, involves establishing a demand client library and a target group related library and a historical demand single database is established	The method involves establishing a demand client library and a target group related library A historical demand single database is established A current industry index is combined with a basic knowledge base A matching model of a shooting team is continuously iterated and optimized in a continuous input of actual new data of a large number of a new requirement list The matching model of the shoot…	2020/09/24	CN112232640A
179	Mobile construction safety intelligent artificial intelligence monitoring station, has control cabinet body provided with industrial display screen and industrial rocker keyboard, where keyboard is connected with tripod head ball machine	The utility model claims a mobile construction safety intelligent AI monitoring station relating to the technical field of monitoring device the upper end of the control cabinet body is provided with a multilevel electric push rod the upper end of the multilevel electric push rod is fixedly connected with a mounting frame the left and right sides of the mounting frame are provided with star light…	2023/05/06	CN219780224U
180	Centralized blockchain server for generating unique smart contract in multi-industry, issues smart contract to internet of server (IoT) sensors, IoT gateway device as well as IoT gateway platform either private server or cloud	The centralized blockchain server issues smart contract to internet of server IoT sensors an IoT gateway device as well as IoT gateway platform either private server or cloud USE Centralized blockchain server for generating unique smart contract claimed in multiindustry After authentication data is no more required to be sent using in blockchain that can be sent directly to IoT Platform that redu…	2020/01/22	CA3069190A1
181	Monitoring system for data collection in industrial environment has data analysis circuit structured to utilize expert system diagnostic tool to identify off-nominal process state in response to detection values from input channels	The system has a data collector communicatively coupled to input channels connected to data collection points operatively coupled to at least one industrial component of an industrial power station and a data acquisition circuit structured to interpret detection values from the input channels A data analysis circuit is structured to utilize an expert system diagnostic tool to identify an offnomin…	2016/05/09	US2019025805A1
182	Device for training artificial intelligence (AI), has maker development module that combines sensor equipment and AI smart equipment to simulate industry AI information logic based on system installation module and system debugging module	The device has a planning budget module a system installation module a system debugging module and a maker development module The system installation module is used to select the specific scene corresponding to the selected AI project for equipment installation according to the selected AI project The system debugging module simulates all the equipment on the cloudpipe end of the AI system and fr…	2020/06/13	CN111680927A
183	Digital decision platform architecture for electronic commerce intelligent manufacturing used in big data industry, has storage computing layer that interacts data with visualization development platform through interface service module	The platform has a data acquisition module acquires data and sends the data to the data cleaning and conversion module The data cleaning and conversion module selects dataX as an ETL cleaning conversion and loading tool The data cleaning and converting module converts the acquired data to form storage data with integrity and uniformity The storage computing layer comprises a data warehouse a big …	2022/11/30	CN116049151A
184	Industrial internet energy management and optimization system data processing method, involves arranging real-time early warning control module to IaaS platform for performing call/return operation on IaaS platform	The method involves arranging a data warehouse to a Saas platform for providing application deployment management and platform monitoring function where the SaaS platform comprises a user energy management center an energy consumption data mining module and a realtime warning control module The energy consumption data mining module and the realtime warning control module are managed by the user e…	2019/02/25	CN109857800A
185	Power plant monitoring system, has application cloud server connected with AI server through local area network, where application cloud server is connected with monitoring terminal through public network for sending identification result to terminal	CN214177452U The invention relates to a power plant monitoring system the power plant monitoring system comprises an industrial television system and a monitoring terminal the industrial television system comprises a plurality of image collecting devices arranged in each production area of the power plant the monitoring terminal is used for displaying the image signal of each production area the …	2021/01/29	CN214177452U; WO2022160414A1
186	Industrial interconnected network large data information processing terminal, has data integrated module performin data cleaning to data information, and intelligent analysis module performing classification prediction to information integration data through neural network	The terminal has a data collecting module is distributed on different industrial devices for collecting different device data in realtime A data storage module stores collected data information on different device nodes A data integrated module performs data cleaning to the data information scattered on the device node for converting and integrating into information integration data An intelligen…	2021/06/29	CN113486125A
187	Solid layered fermentation temperature cloud monitoring system based on cloud computing and mobile client APP comprises e.g. solid layered fermentation monitoring cloud node, cloud management platform and mobile client	Solid layered fermentation temperature cloud monitoring system based on cloud computing and mobile client APP comprises a solid layered fermentation monitoring cloud node a cloud management platform and a mobile client The solid layered fermentation monitoring cloud nodes comprises N number of cloud nodes corresponding to each cloud node monitoring a fermentation pool each cloud node comprises te…	2017/10/18	CN107846452A
188	Method for performing automated analysis of industrial cybersecurity events, involves computing priority score for entity of industrial system contained in knowledge graph and/or one of events based on probability scores	The method involves producing observed triple statements from events received from a security tool SMDT monitoring an industrial system by a mapping component M1 Probability score for each observed triple statement is estimated by a linkprediction component by using link prediction in a knowledge graph representing the industrial system Priority score for an entity of the system contained in the …	2021/06/08	EP4102385A1; WO2022258620A1
189	Network information intelligent control system based on big data, has server whose output end is connected with cloud computing platform for storing historical information characteristics, information transmission speed and bit error rate data	The system has measuring module whose output end is connected with the control module and the input end of the cloud computing platform for measuring the error rate and the information transmission speed in the information transmission process The output end of the control module is connected with the input end of the computer terminal for sending a signal to the computer terminal The computer te…	2023/06/27	CN116708521A
190	Global information system-based three-dimensional visualized industrial internet-of-things platform modeling system, has conducting pieces sequentially arranged among intelligent system, management system and safety protective system	The system has an industrial visual advanced service system provided with an information receiving module a map scaling module and a mark control module A wireless connection is arranged between the information receiving module and an information issuing module A service system is provided with an intelligent service module and an artificial service module A safety protective system is provided w…	2021/04/06	CN113343054A
191	Data collecting and edge computing system, has data processing module connected with access unit that accesses different types of sensor, intelligent large industrial equipment, programmable logic controller, DCS and industrial database	The system has a network transmission layer and an internetofthings IOT sensing layer connected with an industrial level server The industrial level server receives a task sent by an edge calculating module for sending a processing result to the edge calculating module according to a preset sequence The IOT sensing layer is connected with the edge calculating module through the network transmissi…	2019/02/25	CN109885566A
192	Smart double-tooth roller crusher with remote monitoring function, comprises double-toothed roller crusher body that is provided with frame, and smart sensor is arranged in different places inside main body of double-toothed roller crusher	The smart doubletooth roller crusher comprises a doubletoothed roller crusher body that is provided with a frame 1 A reducer 4 is fixed on one side of the frame through a connecting rod The speed reducer is connected to the motor 3 through a rotating shaft A fluid coupling is fixed at one end of the rotating shaft 5 The smart sensor is arranged in different places inside the main body of the doub…	2018/01/18	CN109277129A
193	Edge computing-based human man interface (HMI) system using industrial IoT platform, has data virtualization module that generates virtualized data by combining data of edge servers used by administrator when edge servers are used	The HMI system has a first communication module 21 for performing communication processing with onsite equipment 10 The internet of thing IoT database 22 stores onsite equipment information and state information of onsite equipment A data visualization module 24 in edge server 20 converts state information of field facility into visualization information and a gateway module 25 transmits and rece…	2021/11/11	KR2406905B1
194	Intelligent network management and remote control platform based on big data, has code sticking platform that performs code pasting operation to classified product	The intelligent internet of things IoT management and control platform comprises an information collecting system that is connected with a resource management platform A signal input end of an alarm system connects to the signal output end of an industrial warehouse A classification platform is set with a function testing platform and a code sticking platform The function test platform tests func…	2021/07/29	CN113596154A
195	Method for scheduling e.g. forklift, based on industrial vehicle chain, involves synchronizing goods related data and industrial vehicle related data to other industrial vehicles if busy degree is greater than preset value	The method involves sending goods weight and goods fork time detected by a goods to an internet of things IOT device by a weight sensor A current position of an industrial vehicle is collected by the IOT device through an indoor positioning device after receiving unloading time A goods end point area is obtained A busy degree of the industrial vehicle based on carrying times starting times and un…	2020/08/18	CN114155735A
196	Bluetooth-based home smart internet of things (IoT) terminal management system used in e.g. medical industry, has cloud server database system which performs data interaction with host computer and mobile terminal, respectively	The system has a sensor module that is used to detect environmental parameters A singlechip microcomputer is electrically connected to the sensor module and an electric load respectively The singlechip microcomputer and a computer host are arranged to perform Bluetooth communication and the singlechip slave computer and the computer host respectively perform wireless communication with the mobile…	2018/03/23	CN108594665A
197	Method for onboarding internet of things application to cloud platform to control asset, involves receiving status notifications, and outputting status notifications to user device associated with internet of things analytic application	The method involves receiving a set of user inputs associated with an internet of things IoT analytic application from an onboarding user interface by a web service ie representational state transfer RESTful web service of a cloud platform The user inputs are distributed to a set of workstations by a workflow engine of the cloud platform for verifying the user inputs Status notifications are rece…	2016/12/30	US2018189344A1
198	Interconnected factory automation internet of things programmable logic controller processing platform for use in an industrial cloud platform remote controller technology field, has edge PLC for realizing intelligent production line control	The platform has a data processing module 303 for processing local data An output end of the data processing module is connected with an input end of a sensor and actuator 2 An editor module 302 compiles a programmable logic controller PLC program when running A motion remote control and monitoring module 301 controls a corresponding hardware transmission operation An input terminal of a first co…	2021/08/03	CN113759815A
199	Network for intelligent nodes for network (R) comprises a mesh adaptable to industrial applications, each node allowing, by unit of GCOM communication middleware, bidirectional communication step by step with other nodes	The network comprises a mesh adaptable to industrial applications each node allowing by unit of GCOM communication middleware bidirectional communication 11 step by step with other nodes or a central Big Data Management platform 10 allowing the acquisition management and storage of a lake of data or with a cloud 12 public or private each node having a hardware architecture The architecture operat…	2018/12/20	EP3671436A1; FR3090944A1; US2020236162A1; FR3090944B1
200	Method for diagnosis of device fault, involves sending diagnostic results to industrial internet of things (IIoT) cloud platform through Internet to enable intelligent monitoring, maintenance and control of industrial device	The method involves building IIoT system on the basis of industrial wireless sensor networks IWSNs and collecting certain device vibration signals as training sample data The wavelet transform processing is performed on the training sample data to extract signal energy characteristics The extracted signal features are used as input of the support vector machine SVM multiclassifier The device vibr…	2018/07/12	CN108958221A
201	Internet-of-things based industrial equipment real-time monitoring method, involves performing frequency combining process, sending alarm if fault is judged, and performing equipment real-time monitoring continuous monitoring process	The method involves utilizing acceleration sensors to collect vibration signals of monitored equipment and upload the vibration signals to an Internet of Things IoT cloud platform through a communication module A cloud computingbased data storage technology is utilized to classify and integrate the collected data A decomposition algorithm is utilized to decompose the data modally Kurtosis and har…	2021/04/28	CN113155501A; CN113155501B
202	Method for starting and self-checking pressure of air compressor based on industrial big data and artificial intelligence, involves adjusting opening angle of anti-surge valve for performing air compressor pressure start attempt	The method involves obtaining an overload power fluctuation characteristic sequence and an opening angle of an antisurge valve in a starting process of an air compressor started with pressure successfully Difference between a normalized correlation coefficient and a set value of the overload power fluctuation characteristic sequence of a starting process of two air compressors are obtained The ai…	2022/01/11	CN114037026A; CN114037026B
203	Hardware-in-loop simulation test bed for performing security research and testing of industrial cyber-physical system, has big data platform module that trains function model of defense toolbox according to stored data, and updates trained function model to defense toolbox of defense agent computer	The hardwareinloop simulation test bed has a process simulation module that is composed of a process simulation server and internal simulation software and a system model of an industrial process controlled object that is deployed and simulated in real time in the simulation software A big data platform module stores a simulation operation data obtained by a process simulation module and a global…	2022/11/30	CN115758783A
204	Adjustable industrial internet control device in which related virtualization and data center network calculation are performed, and system scheduling, safety management and distribution of resource is realized through standardized interface	The device in which improved particle swarm algorithm is fused into the control device The system of the control device uses NET Framework C heterogeneous system and application NET Framework rich display component The reliability and stability of the platform are improved The control device is divided into a service supporting layer an application system layer a basic platform layer and a data r…	2021/07/31	CN113721565A
205	Chemical process modeling and processing system based on industrial big data and industrial Internet of Things (IoT) comprises data collection unit installed in chemical plant area, data statistics module set on data collection unit	Chemical process modeling and processing system based on industrial big data and industrial Internet of Things IoT comprises a data collection unit installed in a chemical plant area A data statistics module is set on the data collection unit An industrial big data processing unit includes a data analysis module a modeling module and a report module The data collection unit collects business syst…	2020/02/28	CN111338302A; CN111338302B
206	Integrated intelligent water service system for discharging and discharging sewage in industrial park, has auxiliary decision system comprising pipe network loss processing unit, scheduling planning unit and disaster pre-warning unit	The system has an intelligent control system provided with a fault analysis module an automatic control module and a threedimensional simulation module The three dimensional simulation module is provided with an information analysis processing unit a display unit an information transmission unit and a user authority management system An intelligent management system is connected with the smart co…	2022/09/22	CN115496361A
207	Large data based method for performing retail analysis in retail industry, involves combining store operation data and market large market data through artificial intelligence algorithm to provide quality diagnosis and commodity introduction	The method involves directly feeding back operation process by data analysis A user portrait is established to realize precise marketing Store operation data and market large market data are combined through an artificial intelligence algorithm to provide quality diagnosis and commodity introduction Specific information and operation data of store are uploaded to a large data analysis platform Us…	2023/04/14	CN116664158A
208	Energy balance analysis platform safety system based on big data, has cloud platform module for backup processing, virtualization technology and SPLC to protect platform safety, and cloud user safety module for providing data for user	The system has a cloud platform module 1 for backup processing virtualization technology and SPLC to protect a platform safety A cloud user safety module 2 provides data for a user an application an account a host and a network five layers of the safety USE Energy balance analysis platform safety system based on big data used in industrial transformation enterprise obtaining management and utiliz…	2021/09/18	CN113742735A
209	Method for realizing industrial metaverse using virtual reality technology, involves sending control constructions to industrial production equipment, and completing corresponding action by industrial production equipment according to control command	The method involves collecting production data information of industrial production equipment by using sensors The data information collected by the sensors is sent to an industrial metaverse system based on mixed reality in realtime Shape display and animation generation is realized by a digital twin according to input data A movement trajectory of each model component is displayed in the form o…	2022/09/26	CN115437330A
210	Cloud computing based aquaculture farm industry big data intelligent decision early warning service platform, has intelligent decision early-warning model for performing early warning of abnormal parameters during breeding process	The platform has a data collecting subsystem for collecting or obtaining full industry data of aquaculture farms A bidirectional transmission subsystem uploads full industry chain data collected by a farm to a cloud storage in realtime An intelligent cloud computing subsystem is provided with a farm virtual model to construct aquaculture farms according to the full chain data of aquaculture farms…	2019/11/28	CN110865671A
211	Method for collecting data based on industrial internet and large data for artificial intelligence system, involves performing structural storage on collected cross-modal session interaction big data to be analyzed according to behavioral event risk subject corresponding to session behavioral event	The method involves obtaining Step 101 crossmodal conversation interaction big data to be analyzed corresponding to a target industrial Internet user The session interaction activity analysis on the crossmodal session interaction big data to be analyzed is performed Step 102 to obtain session unit activity variables corresponding to each session unit Each graphic session behavior event to be proc…	2023/07/12	CN116719925A
212	Multi-source heterogeneous data processing based industrial big data analysis system, has data analysis module connected to data storage module for constructing artificial intelligence model to analyze data information stored by data storage module so as to obtain pre-warning prediction information	The system has a data acquisition module for collecting industrial production data information A data encryption module is connected to the data acquisition module for encrypting the collected data information A data receiving module is connected to the data encryption module to receive encrypted data information The data receiving module includes a data cleaning unit for cleaning the received da…	2021/08/30	CN113449326A
213	Internet-of-things based industrial device safety monitoring system, has mobile phone application module that displays real-time device state and related environment information and selects different parameters of industrial equipment	The system has a temperature and humidity sensor module for sensing temperature and humidity of an industrial device and related environment and informing an application APP user through an APP in time A microcontroller unit MCU encodes received data according to a corresponding format The MCU is connected with a data communication module through a serial port The data communication module report…	2021/03/18	CN112947347A
214	Internet of things device authentication method, involves reporting joint authentication information and identity information of Internet of Things device to internet of Things cloud platform	The method involves obtaining identity information of multiple internetofthings IoT devices in the Internet of Things and key information required to perform identity authentication on the IOT devices A message authentication code of the multiple IoT devices is calculated according to the identity information and the key information of multiple IoT devices A combined authentication information re…	2020/08/05	CN114079566A
215	Method for controlling industrial production based on artificial intelligent, involves generating control strategy of industrial production device to be controlled according to item characteristic of production item, and obtaining target control strategy of industrial device to be controlled	The method involves determining an item characteristic of a first production line task item of an operation state data set corresponding to an industrial production device to be controlled through a target operation state log of the industrial production device to be controlled 11 where the target operation state log covers the operation state data set The item characteristic of a second producti…	2022/03/30	CN114637268A
216	Connection configuration method for use in internet of things (IoT) platform for smart home, involves sending configuration instruction to the IoT device, where configuration instruction configures connection information respectively	The connection configuration method involves sending 301 the configuration instruction to the IoT device The configuration instruction is used for configuring the connection information in the attribute information of the target cluster of the IoT device The connection information comprises a parameter for establishing connection with the cloud platform device The target cluster is the cloud plat…	2021/12/24	WO2023115584A1
217	Industrial device for supporting device-level data modeling, has data publishing component which is configured to communicate data values and contextualization metadata corresponding to smart tags to external system	The industrial device 120M has a memory that stores executable components A processor is operatively coupled to the memory that executes the executable components The executable components comprising a program execution component which is configured to execute an industrial control program The industrial control program reads data values from and writes data values to data tags stored on the memo…	2019/09/30	EP3798947A1; US2021096541A1; CN112580813A; US11435726B2; US2022404803A1; US11709481B2
218	System for evaluating robotics and artificial intelligence and assessing impact on business and economics, has main portion that cross-tabulates responses with firm characteristics, such as industry, firm size, and labor composition, and offers basic tabulation findings for questions	The system has a main portion that is provided to crosstabulate the responses with firm characteristics such as industry firm size and labor composition and offers basic tabulation findings for the questions The business features are compared to their views on Big Data artificial intelligence AI and robots using straightforward orderedprobit predictions The industry including manufacturing ICT wh…	2022/09/25	IN202241054889A
219	Method for preventing malware propagation of computer-controlled machines e.g. Internet-of-Things devices, within automated material handling environment, involves instructing industrial robot to transport IoT device to destination location, and performing malware scan of IoT device	The method involves identifying malware scan report of an InternetofThings IoT device 120 within an automated material handling AMH environment Determination is made to check whether the IoT device is malware affected The IoT device is disabled in response to determining that the IoT device is malware affected An industrial robot is instructed to transport the IoT device to a destination location…	2021/10/20	US2023124200A1; CN115994357A; JP2023061914A
220	Artificial intelligent technology based insect pest recognizing and detecting system for use in industrial three-dimensional vegetable cultivation factory, has automated guided vehicle fixed with navigation magnetic strip and landmark grid, and inspection robot mounted on AGV vehicle	The system has a navigation magnetic strip and a landmark grid that are paved in a vegetable threedimensional 3D cultivation factory An automated guided vehicle AGV vehicle for moving on a travel route is fixed with the navigation magnetic strip and the landmark grid An inspection robot is mounted on the AGV vehicle for capturing and sending vegetable images to a pest cloud working platform An AG…	2022/01/29	CN114549430A
221	Method for improving scalability and efficiency of massive multiple input multiple output systems in fifth-generation networks with internet of things infrastructure by utilizing digital twin technology and cloud-centric network design, involves defining boundary line in video region of interest	The method defining a virtual boundary line in a video region of interest and establishing a set of ground patch region surrounding the virtual boundary line A set of attributes from each ground patch region is extracted A ground patch history model is updated with the set of attributes from each of the set of ground patch regions The ground patch history model is analyzed to detect whether an ob…	2023/01/19	IN202341003730A
222	System for collecting, monitoring and controlling industrial internet-of things data in industrial environment, has self-organizing data marketplace engine organized based on training marketplace self-organization with training set	The system 10 has a data collector communicatively coupled to a set of input channels for acquiring collected data where the collected data is industrial internetofthings data A data storage is structured to store the collected data that corresponds to the set of input channels as a set of data pools 60 A selforganizing data marketplace engine receives the set of data pools and is organized based…	2017/11/09	WO2019094729A1
223	Method for constructing industry map by electronic device in knowledge map and deep learning artificial intelligence field, involves analyzing industry data file to obtain node information and data information, and generating industry map according to node information and data information	The method involves obtaining 101 an industry data file The industrial data file is converted 102 into a semistructured industrial data file The semi structured industry data file is analyzed 103 to obtain node information of a computing node and industry subjectpredicateobject SPO data information An industry map is generated 104 according to the node information and the industry SPO data inform…	2021/07/16	CN113656590A
224	IoT-based battery energy distribution management system using cloud architecture providing the battery charging and exchanging distribution management service by the cloud back-end management platform according to the concept of the IoT	An Internet of Things IoTbased battery energy distribution management system using a cloud architecture includes at least one electric motorcycle equipped with more than one portable secondary lithium ion battery pack at least one battery energy distribution station at least one handheld device with an application installed therein and a cloud backend management platform at least one backstage cu…	2015/12/29	TW201723979A; PH1201600480A1
225	Wireless fidelity through Android application based artificial intelligence and internet-of-things based smart home automation system, provides ground work for future research, assesses extent of technological innovations in banking and implements article explored connectivity methods	The system provides ground work for future research The automation assesses an extent of technological innovations in banking and implements article explored connectivity methods and data sources eg sensors and actuators for home automation Artificial intelligence AI and internetofthings IoT are hot topic in a communication system A smartphone webbased application is developed to enable users to …	2023/07/14	IN202321047600A
226	Automatic industrial robot production teaching device for use in artificial intelligence, has feeding line body whose side is connected with numerical control lathe, and automated guided vehicle trolley for locating and storing workpiece through three-dimensional warehouse	The device has an operation table provided with an upper material line body A side of a feeding line body is connected with a numerical control lathe 6 A side of the numerical control lathe is connected with a numerical control milling machine 7 A side of the numerical control milling machine is connected with a clamping device 9 A side of the clamping device is connected with a threedimensional …	2021/12/07	CN114267237A
227	Block chain and internet of things (IoT) enabled access control based patent data lake, has analytical tools that uncovers commercially or financially attractive patents and examines their relevance, importance, transactional value, and other key parameters	The lake has analytical tools that uncovers commercially or financially attractive patents and examines their relevance importance transactional value and other key parameters The intellectual property risk is evaluated and managed by proactively addressing sources of risk and adopting mitigation techniques aimed at managing the risk more costeffectively The cost and complexity of all types of pa…	2022/06/22	IN202241035681A
228	Method for processing big data based on cloud computing and cloud computing platform, involves modifying service pairing relation of data service initiating terminal and data service processing terminal when service adaptation information does not satisfy set condition	The method involves obtaining a first index time sequence variable of each adaptation index data in service adaptation information in a data service initiation end and a second index time series variable of the adaptation index in the data service processing end A second index data description information is determined corresponding to the first index sequence variable and a third index data desc…	2020/09/19	CN113487193A; CN113487193B
229	Industrial internet of things (IoT) system based on data cloud platform, has computer unit which is configured to store data to two storage units which are provided with switch that stores data in HDFS parallel cluster	The utility model relates to a data cloudbased platform of the industrial internet of things system belonging to the technical field of program control system The utility model comprises a data collecting module and a storage group module the data collecting module is connected with the wireless communication chip said data collecting module through a virtual special network communication connect…	2017/09/21	CN207304622U
230	Communication method implemented in platform in protocol for industrial internet of things (IoT) application, involves updating address table according to address updating instruction, when receiving address update instruction	The method involves sending S201 a data collecting instruction with an address table according to a preset period to the data collecting module The data collecting instructions are used S202 to request the data collection module to return the collected data of the device corresponding to the address table The collected data is forwarded S203 to the cloud platform based on the preset protocol when…	2022/09/29	CN115665282A
231	Industrial Internet of Things equipment based data management system, has data storage module for storing data in buffer pool, and data publishing module for publishing data in buffer pool in accordance with protocol	The system has a data acquisition module for collecting industrial big data of industrial equipment in a multithreaded concurrent manner The data acquisition module uploads the industrial big data to a data analysis module to perform protocol conversion and packetization and data analysis and numerical compression processing on the industrial big data The data analysis module writes the processed…	2021/01/29	CN112953913A
232	Artificial intelligence based management system of autonomous guided vehicle (AGV) for smart industrial manufacturing, performs smart management of AGV on shop floor in smart industries based on artificial intelligence	The system performs smart management of AGV on shop floor in smart industries based on artificial intelligence schedules in an optimized approach using an integrated system The smart manager of AGV is in well integration with hardware including internet of things IoT devices software and operators The communication is involved in the system without any delay in the system The digital twin is prov…	2021/05/30	IN202141024066A
233	Cloud computing technology based intelligent object internet-of-things irrigating system for use in water conservancy industry, has intelligent irrigation cloud service platform for providing service user	The system has an intelligent irrigation cloud service platform for managing a data acquisition controller and an intelligent irrigation cloud data center Sensor data is sent to an irrigation equipment that is utilized for controlling an object network terminal management controller The object network terminal management controller is connected with the intelligent irrigation cloud data center th…	2015/12/31	CN105573277A; CN105573277B
234	Ship hull data monitoring system for collecting temperature and pressure data at sea in marine industry, has temperature sensor for measuring temperature, and pressure sensor for measuring pressure	The system has a temperature sensor 1 for measuring temperature A pressure sensor 2 measures pressure A module 4 tracks locations at with temperature and pressure data to be collected An IoT module transmits the collected data to a cloud server 6 A Module 3 is used to get a network to send the collected data from the sensors to a database The GPS module is attached to get location of a ship Colle…	2022/11/24	IN202221067726A
235	Industrial site disaster prevention and safety integrated monitoring system has receiving unit that is provided with artificial intelligence database (DB) for storing and analyzing data collected through internet of things (IoT) gateway	The system has a sensing unit that is equipped with an intelligent internet of things IoT sensor A wireless signal repeater 20 transmits a signal of the sensing unit to a receiving unit 40 An IoT gateway 30 receives the signal of the wireless signal repeater and converts it into another communication protocol The receiving unit comprises a public intelligence DB that stores and analyzes data coll…	2021/09/01	KR2023033778A
236	Large data based intelligent logistics frame design method, involves real-time positioning and tracking position and route information of logistics vehicle through global positioning system positioning tracking system	The method involves starting an intelligent logistics large data platform where the intelligent logistics big data platform comprises a logistics base platform a logistics business platform logistics data platform and logistics information platform The logistics order data recorded by a user is received in the logistics warehouse platform Logistic encryption data is decrypted in the logistic data…	2022/12/01	CN116070978A; CN116070978B
237	Cost aware optimization based scheduling technique for IOT tasks, involves enabling internet connections to be used beyond applications of computers and smartphones and into many of activities we use in our daily lives	The cost aware optimization based scheduling technique involves connecting machines objects animals and humans with unique identifiers and providing data to each other over a network without humanto human or humantocomputer communication The electronic devices are controlled by sending text messages from mobile phones The devices in homes and offices are equipped with electronics sensors internet…	2023/01/26	IN202341005247A
238	All-weather photovoltaic module defect detection method for green asset evaluation, involves receiving digital signal by control and signal processing system, and extracting internal defect distribution map of sample to be tested	The method involves selecting suitable modulatable pulse power source according to the sample 1 to be tested A modulatable pulse power 6 is used to load a pulse current 7 to the sample to be tested and the pulse modulation frequency is f exciting the sample to emit weak infrared light of a specific wavelength The system is sensed by the infrared sensor 4 and converted into a digital signal after …	2019/05/20	CN110022131A
239	Internet of things (IOT) and artificial intelligent based smart farming system using cloud computing and wireless sensor network used in agriculture industry for agricultural monitoring to maximize crop productivity, has smart farming system main portion which uses cutting-edge science technology	The smart farming system has a smart farming system main portion which uses cuttingedge science technology and is used for a variety of purposes The smart farming system main portion is more accurate and faster The reliable and efficient smart farming system main portion is configured for monitoring variables The additional disease types are studied in the future using smart farming system main p…	2022/08/27	IN202241049034A
240	Method for providing industrial system cybersecurity event detection and response in cloud computing environment, involves executing malicious pattern response process in response to sensor data recognized as malicious pattern	The method involves receiving sensor outputs from industrial sensors 200a200n in the industrial system The industrial sensors are used to monitor and control an industrial process in the industrial system The sensor data is derived from the sensor outputs The sensor data reflects industrial processing of the industrial process The sensor data is processed using pattern recognition algorithm which…	2018/09/17	US2020089885A1; WO2020061108A1; EP3834401A1; CN113016168A; US11429718B2; IN202117014432A; EP3834401B1
241	Statistical method for range of artificial intelligence (AI) industrial assistant process rules, involves performing large data analysis on process industry, and realizing visualization and safety management of industrial large data through user interactive interface	The method involves constructing S101 a data object model based on process industry enterprise metadata The index management is performed S102 after data processing of raw data A portrait of the full life cycle of various entity objects is made S103 in the enterprise to construct an industrial enterprise knowledge map The big data is analyzed S104 in the process industry based on machine learning…	2022/11/22	CN115860488A
242	Fully connected digital factory, has application layer comprising intelligent park, intelligent workshop and third party access, where intelligent park comprises comprehensive management, administrative office, park security, park environment	The factory has a platform layer provided with an artificial intelligence AI platform an industrial internet platform and an Internet of Things IOT platform An application layer is provided with a smart park an intelligent workshop and a thirdparty access The smart park comprises comprehensive management administrative office park security park environment and park energy The intelligent workshop…	2021/12/25	CN115167290A
243	Edge cloud cooperation artificial intelligence frame for complex manufacturing scene, has cloud service center for performing cloud preventive scheduling based on current scheduling strategy of available resource and prediction result	The frame has an edgeside uncertainty model an edge side and an artificial intelligence algorithm endofend optimization scheduling three parts The edge side performs uncertainty modeling on the production line operation material backfilling requirement performance and other manufacturing processes A sensor collects preprocesses and analyzes industrial field data in real time to obtain the materia…	2022/11/11	CN116027741A
244	Factory rule management platform for use in industrial internet of things field, has process database management module responsible for management function of edge database table and management function of process model and related object model storage data	The platform has a process object model downloading module connected with a cloud database and a database system of an edge terminal through a transmission control protocolinternet protocolTCPIP protocol and responsible for synchronizing relevant database configuration of a cloud terminal to the edge terminal A process database management module is responsible for a management function of an edge…	2022/10/21	CN115796758A
245	Portrait data processing method, involves collecting user portrait data using artificial intelligence (AI) platform, and using AI background to collect data of enterprise portrait, and collecting data of visitor portraits based on visitor system	The portrait data processing method involves collecting the user portrait data using the artificial intelligence AI platform The AI background is used to collect the data of the enterprise portrait The data of the visitor portraits is collected based on the visitor system The AI platform is used to profile the user and using one nonphysical virtual card in human biometrics and applications in pla…	2021/09/23	CN113849737A
246	Industrial internet cloud platform, has application service platform provided with small front-end model, and trading market service platform provided with intelligent service design, public support platform and B2B transaction mechanism	The platform has an application service platform provided with a small frontend model A common central platform is provided with a largescale platform for user configuration and refining service attributes of different industries An ecocenter utilizes transfer technology A trading market service platform is provided with a manufacturing industry intelligent service design a public support platfor…	2017/11/10	CN107734059A; CN107734059B
247	Intelligent interconnection full industry chain model establishing method, involves forming integrated scientific development, and realizing future city, township, urban and rural integration of unified structure of online smart city end	The method involves constructing an international portal website platform A retail crossborder cloud platform modeling website construction mode is determined based on industry life and business modular round intelligence and technology A data source is developed and collected by a big data tool Full industry chain and collected data are processed to form application data Multidimensional composi…	2020/12/22	CN112559942A
248	Method for improving physical health of college students, involves implementing cutting-edge technologies for medical industry, and building digital and visual model on fundamental premise of patient-centered	The method involves implementing cuttingedge technologies for a medical industry including cloud Internet mobile computing and data fusion A digital and visual model is built on a fundamental premise of patientcentered Patients are allowed to access minimal medical therapy using information technology The big data is frequently utilized to reduce costs decrease processing times improve artificial…	2023/08/29	IN202321057785A
249	Artificial intelligence based smart agriculture system using embedded internet of things, useful for sustainable agriculture practices	Artificial intelligence based smart agriculture system using embedded internet of things IoT is claimed USE The artificial intelligence based smart agriculture system is used for sustainable agriculture practices claimed The internet of things is used in agriculture healthcare home automation transportation and logistics smart cities and other industrial sectors The drawing shows a block diagram …	2022/11/23	IN202211067338A
250	Method for scanning multi-channel vibrating wire detection internet of things system automatically, involves packaging and connecting message queuing telemetry transport (MQTT) protocol to cloud platform to realize data communication	The method involves sending a collected data to a narrowbandinternet of things NBIoT communication device through a method of automatically scanning multiple channels and a method of time division multiplexing in a multichannel automatic scanning module included in a vibrating wire collection device An IoT communication mechanism is adopted in the NBIoT communication device based on the MQTT prot…	2020/01/14	CN111240240A
251	Alarm device for breeding industry, has mobile alarm terminal that is configured to receive alarm instruction sent by internet of things (IoT) cloud platform of farm and give voice alarm to alarm instruction	The device has a sensor group 10 aquaculture IoT cloud platform 20 and a mobile alarm terminal 30 The sensor group is configured to collect a signal group and send the collected signal group to the farm IoT cloud platform The signal group includes a temperature signal a humidity signal a carbon dioxide concentration signal an ammonia gas concentration signal and a sound decibel signal The farm Io…	2020/11/30	CN112486081A
252	System for enhancing security of internet of things devices for e.g. industrial automation, for cybersecurity technology, has processor for detecting suspicious patterns in analyzed data and transmitting alert to user based on detected suspicious activities	The system has a memory 204 coupled to a processor 202 The memory comprises processorexecutable instructions which are executed by the processor to collect data from internet of things IoT devices and analyze collected data detect suspicious patterns in analyzed data and transmits an alert to a user based on the detected suspicious activities The IoT devices comprise security cameras motion detec…	2023/08/23	IN202311056534A
253	Apparatus useful for industrial wastewater recovery, comprises storage tank for allowing flow of industrial wastewater, heat exchangers to preheat industrial wastewater, level measuring device, pump and IoT sensors	Apparatus comprises a a first storage tank configured to allow the flow of industrial wastewater through a spiral coil pipe towards vertical tubes of an evaporator b first heat exchanger and second heat exchanger configured to preheat the industrial wastewater c a level measuring device configured to monitor the level of industrial wastewater d a pump with a pump inlet connected to the evacuation…	2017/02/03	IN201741004001A; WO2018142332A1; US2020009471A1; IN350744B; US11141678B2
254	PaaS platform based on industrial internet of things, comprises user development module, and other function modules for supporting mainstream application interfaces and enabling micro-service architecture to support platform function to outside of mode of service interface	The platform comprises a user development module provided with a serial port for providing account registration and information communication A service development module provides a visual front end service and realizes automatic development transmission function by dragging way A platform service module provides deployment service module and warehouse performance service monitoring service and s…	2021/07/12	CN113515267A
255	Multi-type industrial cluster internet streaming data storage and calculation system for enterprise, has industrial internet full service big data management platform constructed by reconstruction and integration modes	The system has an industrial internet full service big data management platform constructed by reconstruction and integration modes An intelligent computing system is formed with a data analysis mining layer for mining industrial internet full service big data to construct a corresponding knowledge management service library A data storage computing system is formed with a parallel computing laye…	2020/09/08	CN113392155A
256	Agricultural large data dynamic visual analysis method based on artificial intelligence internet of things (AIoT), involves integrating and recording maintenance data, operating data, and performing intelligent analysis to data	The method involves constructing an intelligent agricultural pollution management platform An intelligent internet of things IOT facility data collecting system is constructed based on the platform Operation data of an agricultural pollution end of a device unit is collected A maintenance information system based on a platform is constructed Maintenance personnel maintenance data of a front end i…	2022/12/02	CN116049516A
257	Artificial intelligence technology-based construction worker behavior safety management correction system useful in construction industry, involves enterprise-level cloud computing center, multiple site-level area edge calculation centers and multiple front-end sensing devices	The system has an enterpriselevel cloud computing center multiple sitelevel area edge calculation centers and multiple frontend sensing devices The front end sensing device is located at the front end or the access end of system The video image data set of nonsafety behavioral instance collected by front end sensing device from construction site is introduced A repeated training process is perfor…	2021/10/26	CN113962660A
258	Integrated management platform for comprehensive operation and maintenance of smart park, has industrial resource sharing platform which establishes resource sharing and allocation platform for enterprises in smart park through data integration and classification	The platform has a digital infrastructure platform which is equipped with infrastructureasaservice IAAS platformasaservice PAAS and softwareasaservice SAAS cloud server framework to digitally manage the infrastructure of enterprises in a smart park A comprehensive operation service platform is configured to establish a big data analysis platform for enterprise operation management and scheduling …	2021/11/01	CN115545380A
259	Manufacturing information cloud center system, has service provision middleware for transmitting result data derived from artificial intelligence-based data analysis software package to manufacturing execution system of each factory	The system has a data aggregation middleware 40 for collecting and storing data transmitted from an open platform communication OPC 2 provided in a factory An artificial intelligencebased data analysis software package 60 calculates overall statistical data on production and demand A service provision middleware 50 transmits result data derived from the data analysis software package to a manufac…	2021/02/26	KR2314662B1
260	Intelligent water management system based on industrial automation and internet of things, has programmable controller that is connected with Internet of things box and Internet of Things box, and Internet of Things box connected with data processing center server	The system has a programmable controller PLC connected with an internet of things box wireless gateway The Internet of Things box is connected with a data processing center server The internetofthings box and the wireless gateway are connected with each other The data processing center server and the intelligent water management system display platform are connected together USE Intelligent water…	2023/04/28	CN116520759A
261	Method of big data transmission and persistence for industrial intelligent internet of thing (IoT), involves publishing and distributing uploaded data and route, parsing uploaded data, and performing data persistence operations	The method involves registering the users and encrypting uploaded data The uploaded data and route are published and distributed The uploaded data is parsed and the data persistence operations are performed The data transmission license is obtained The device that uploads the data is used and the account in the data security center is registered when the effective data transmission starts and end…	2020/07/07	CN111935090A; CN111935090B
262	Data information measurement, transmission and analysis method of data of artificial intelligence of article, involves analyzing and calculating received data information by artificial intelligence	The method involves obtaining the industrial production data information through IoT devices The IoT devices include industrial sensors Global Positioning System GPS positioning devices radio frequency identification RFID devices smart cameras or manufacturing robots The various data information in industrial production is obtained by building the Internet of Things network architecture The BF5R …	2022/06/22	CN114793304A; CN114793304B
263	Method for self-certifying secure operation of cyber-physical system, involves determining whether cyber-physical system is behaving normally or abnormally by artificial intelligence (AI) watchdog computer platform	The method involves obtaining global features extraction data by an artificial intelligence AI watchdog computer platform using the output of a local features extraction process of time series data of multiple monitoring nodes 110 of a cyberphysical system and a global features extraction process The reduced dimensional data is generated by the AI watchdog computer platform utilizing a resilient …	2019/06/10	US2020389478A1; US11343266B2
264	Intelligent granulating device remote control and operation maintenance platform, has control center provided with unified data unit, monitoring display unit, operation and maintenance centralized control unit and operation analysis unit	The platform has an intelligent terminal communication module electrically connected with an output end of afield actuator of a field device An analog quantity collecting unit and a switch quantity collecting unit are electrically connected with the field device The intelligent terminal communication module is wirelessly connected with an industrial cloud internet platform The industrial cloud in…	2019/05/30	CN110161953A
265	Artificial intelligence based industrial controlling system for use in automobile parts production factory, has build server for distributing control program, and transmission server for transmitting control program to target equipment	The system 100 has a check and reporting server 110 for checking and reporting values sensed by an internet of things IoT sensor 150 A development server 120 implements a required control program for a target equipment 10 by using deep learning algorithms based on values checked in the check and reporting server A build server 130 distributes the control program developed in the development serve…	2018/01/09	KR2019093725A; KR2040389B1
266	Energy transformation monitoring platform for big data used in energy transformation data management technology field, has energy utilization structure for analyzing energy transformation situation and relevant departments provided with comprehensive grasp of effectiveness of energy transformation	The platform has an energy transformation cockpit for summarizing energy transformation analysis big data from an entire angle and providing a navigation function The energy conversion cockpit is provided with a transformation target completion condition a transformation action and an analysis report three submodules A transformation path is used to illustrate the energy transformation path A con…	2021/06/24	CN113436047A
267	System for collecting and analyzing information of e.g. automobile industry, based on big data, has research unit for carrying out professional system integrating questionnaire survey, data collection and analysis, data sharing and data visualization	The system has a cloud data platform installed with a data checking unit an industrial research unit and a research unit The data checking unit checks macroscopic data industry data a product information database a channel merchant information database service query function and a featured product database where the macroscopic data comprises local data population data social economic data and po…	2022/11/04	CN115600246A
268	Non-transitory computer-readable medium storing program for detecting anomalies in network communication, includes instruction for sending notification to computing device in response to detecting anomalies	The medium has a set of instructions for identifying communication patterns within network communication based on data Devices ie internetofthings IoT devices are identified based on identifiers associated with the communication patterns Communication metrics between the devices are determined using the communication patterns A network model is generated based the devices and the communication me…	2020/09/30	US2022103591A1; EP3979557A1
269	Edge controller software rapid development method, involves adding open platform communications united architecture loader library file and artificial intelligence algorithm library file to generate Runtime executable program	The method involves initializing a bus interface EtherCAT and EtherNetinternet protocol IP bus device are added to collect external data Logic control program is designed to realize control of a field device A structure element list is filled according to data content transmitted by an actual use device Information model creation is finished An information model configuration file is generated Op…	2022/04/21	CN114691117A
270	Data processing method for big data and edge computing, involves determining status priority of current sub work status data in current time period, by degree of matching between work status data and authorization data field set	The method involves detecting S21 and obtaining the first business production identification of the industrial production control server and the second business production identification of each industrial equipment The first working state data of the industrial production control server and the second working state data of each industrial device are acquired The production state topology of the …	2020/07/04	CN112953900A
271	Edge calculation and deep learning based method for identifying oil stain in motor of industrial machine, involves deploying deep learning model, importing real time image of industrial machine, and identifying occurrence of oil leakage	The method involves collecting images of an industrial machine with oil leakage A sample dataset is prepared Training process of a deep learning model is finished in Amazon SageMaker RTM Cloud machinelearning platform by introducing focal loss in a confidence loss function of YOLOv3 algorithm and utilizing the loss function to train and trim the deep learning model The deep learning model is remo…	2021/02/07	CN112802006A
272	Industrial internet control collecting system, has collector provided with EtherCAT unit, NB-IOT transmission unit, external interface unit and data storage unit, where external interface unit is connected with data storage unit	The system has a cloud platform connected with a collector by a wireless unit for realizing low power consumption and high coverage of uploading or sending data The collector is correspondingly connected with external devices An EtherCAT main station realizes bidirectional communication to collect and transmit remote control data of the external devices The external devices are provided with an E…	2019/05/23	CN110083122A; CN209765325U
273	Intelligent logistics big data processing platform for use in logistics industry has distribution channel unit used for cooperative distribution channel merchant shipping logistics order management, and online electronic commerce unit used for managing delivery logistic order of merchant	The platform has an order management module provided with an offline entity unit a community street network unit a distribution channel unit an online electric business unit and a logistics cabinet fixed point unit An online electronic commerce unit is used for managing a delivery logistic order of a merchant on a line A logistics cabinet fixed point unit is used for managing the logistics order …	2022/03/09	CN114626785A; ZA202209030A
274	Intelligent system for monitoring operating parameters of photovoltaic panels and harvesting energy in households, has first hardware connected to national power grid, second hardware connected to end user and trading platform	The system has a photovoltaic panel provided with a hardware piece and connected to a communication by a wired or wireless The connection aggregator provides telemetry and data security services A transformation point is equipped with a first hardware that is connected to a national power grid A second hardware is connected to an end user a cloud a blockchain an artificial intelligence AI and a t…	2022/10/28	RO137478A0
275	Bill type of self-service device, has label printing module printing two-dimensional code, face camera module and card reading module performing identity verification process, bill automatic collecting module collecting reimbursement bill	The device has a power supply module supplying power to a bill reading module a bill automatic collecting module a face camera module a touch display module a gate module a full key board module a label printing module a card reader module a twodimensional code module a card reading module an industrial control module an electric source module and a cloud platform The industrial control module ge…	2019/09/04	CN110706399A
276	Method for creating and calling beef cattle disease library and drug library based on big data cloud platform for cattle industry, involves carrying out information access and call management for health status of cattle in large-scale pastures	The method involves carrying out the information access and call management for the health status of cattle in largescale pastures and the diagnosis and treatment of veterinarians and data visualization analysis is realized through the JeecgBoot rapid development platform and the SpringBoot microservice architecture technology The described disease classification dictionary library has included c…	2022/03/22	CN114708978A
277	Resource management method for industrial Internet of Things node, involves calculating frequency and clock period of communication capability and providing interaction capability with human-machine interaction attribute of node	The method involves describing a hardware resource of a node of the industrial internet of things An intelligent operating system is constructed based on the described hardware resource of the node of the industrial internet of things A computing capability is provided with a universal computing type supported by the node A communication capability is provided with a communication protocol suppor…	2020/10/19	CN112416571A
278	Method for constructing an artificial intelligence (AI)-based professional solution-assisted decision-making expert system, involves collecting industry large data information of internet and database by cloud end through intelligent crawler to provide solution retrieval platform	The method involves establishing a database for storing a solution document A standard file is preprocessed The structured data is stored in a local database according to the structured data A professional knowledge map is constructed based on industry basic information A multifunctional knowledge map management platform is formed A solution belongs to a special technical solution type is determi…	2021/09/30	CN113850570A
279	Digital intelligent carbon emission reduction system based on a cloud platform, comprises a human and animal manure pool connected to an intelligent cloud platform with data, and fertilizer distribution station	Digital intelligent carbon emission reduction system based on a cloud platform comprises a human and animal manure pool 1 which is connected to an intelligent cloud platform 2 with data the human and animal manure pool is transported to the fertilizer distribution station 3 the fertilizer distribution station delivers to the fertilizer demand point 4 and the intelligent cloud platform connects th…	2021/09/08	CN113735396A; CN215712503U
280	System for remote monitoring production field real-time based on internet of things, has transverse arm provided with camera, anemometer, wind direction meter and shutter box, and supporting column provided with solar generating device and box	The utility model model relates to industrial sensor technology industrial Internet of Things technology and artificial intelligence field especially relates to a production field realtime monitoring system based on internet of things comprising a device main body and a cloud platform for network interaction the device main body comprises a bracket the bracket is Tshaped composed of a vertical su…	2021/05/26	CN216144360U
281	Method for inspecting industrial quality inspection based on edge artificial intelligence in e.g. automobile field, involves transmitting artificial intelligence quality inspection algorithm to edge node device preset in target factory by cloud, and obtaining quality inspection result	The method involves transmitting an artificial intelligence AI quality inspection algorithm to an edge node device preset in a target factory by a cloud The AI quality inspection is performed on a local data to be inspected according to the received AI quality inspection algorithm to obtain a quality inspection result The cloud end cooperatively transmits the AI quality inspection algorithm to ea…	2022/12/08	CN116801240A
282	Method for introducing new internet-of-things device into existing ecosystem in industrial setting i.e. warehouse, involves performing configuration for new IoT device based on physical tasks performable by new IoT device at location	The method involves identifying 202 a set of internetofthings IoT devices at a location A digital twin model for each of the set of IoT devices at the location is generated 204 Multiple physical tasks performed by the set of IoT devices at the location are identified 206 Selection for a IoT device for introduction to the location with the set of existing IoT devices is received 208 based on physi…	2022/03/16	US11683224B1; WO2023173924A1
283	Method for performing application configuration of industrial internet of things (IoT) solution, involves generating industrial IoT solution, and deploying matched application to industrial cloud and edge device end	The method involves obtaining a resource recommendation prompt from a repository 200 according to a user customized demand of an industrial IoT solution invoking a resource from a knowledge base 300 or the repository to generate an industrial IoT model and matching an application installed at an industrial cloud and edge device end with a configuration needed by the application The industrial IoT…	2018/12/12	WO2020118573A1; CN113039566A; EP3877925A1; US2022026882A1; EP3877925A4
284	Safety wireless sensor data collecting cluster cloud service platform for use in e.g. industrial enterprise, has wireless sensor device sensing compressed data for performing synchronous or asynchronous data communication	The platform has a service support layer system linked to a safety service resource subsystem An application service layer system is provided with a mass data processing system a data collecting device and a data integration device Collected data is stored in a memory unit of the collecting device A wireless sending and receiving unit transmits compressed data to a remote monitoring center A wire…	2012/09/25	CN102929827A; CN102929827B
285	Information technology system for a distributed manufacturing network that is utilized for manufacturing category of products in retail stores, has platform managing process workflows for entities associated with network, and control system adjusting process parameters during manufacturing process	The technology system has an additive manufacturing management platform for managing process workflows for a set of distributed manufacturing network entities associated with a distributed manufacturing network 10130 where one of the process workflows includes a design stage a modeling stage a printing stage and a supply chain stage and the modeling stage includes a digital twin modeling system d…	2022/02/18	US2023080545A1
286	Artificial intelligence and internet of things (IoT) health care management system for industrial workers, has wearable devices such as health watch, smart clothes and tag collects raw information tracking workers from any remote location	The health care management system provides real time detection of objects in the area under surveillance by convolutional neural network algorithm The radiofrequency identification RFID tags are utilized to maintain physical distancing of meters alerted by a buzzer sound when threshold is crossed The regular notification is provided with information on abnormal health status of the workers in wor…	2021/02/24	AU2021101013A4
287	Artificial Intelligence (AI) powered cloud system used for financial services industry has microservice platform that allows application control access to each of service modules using account of user	The AI powered cloud system has a microservice platform 10 including one or more application programing interfaces APIs 90 configured for an application to access services of one or more services modules of the cloud system One or more service modules are in communication with the microservice platform and the application using the APIs Each service module provides one service to the application …	2019/03/25	US2021165697A1; US11354173B2
288	Automated penetration testing data forensics system for e.g. office automation equipment, has scheduling layer for performing tool scheduling/driving and data analysis functions, and basic layer for providing hardware support for platform	The system has a management and control layer for managing and controlling resource scheduling functions task management functions process control functions and resource management functions A scheduling layer performs tool scheduling tool driving and data collection and analysis functions A statistical report management module provides execution results of a computer network penetration utilizat…	2020/04/23	CN111541693A; CN111541693B
289	Intelligent road inspection vehicle has global positioning system (GPS) that connects real-time identification image or photo of industrial computer to cloud and uploads to artificial intelligence recognition system	An intelligent road inspection vehicle which is provided on a vehicle and includes a vehicle battery an onboard automatic diagnosis system OBD which is electrically connected to the vehicle battery to detect the mileage record of the vehicle An industrial computer which is electrically connected to the vehiclemounted automatic diagnosis system which can supply the required power from a vehicle ba…	2022/05/10	TW631891U
290	Visual self-inspection intelligent maintenance service selection system of aviation hangar warehouse tools, has big data cloud platform which is connected to CPU through long range wireless communication module, so that CPU performs online inspection of maintenance tools through cloud platform	The system has a CPU 1 eg SIMATIC ODK 1500S controller from Siemen RTM industrial and buildings automation which is connected with a certificate detection module 2 a tool selection system 3 and a tool detection module 4 The CPU detects a work certificate of a borrower through the certificate detection module The tool selection system is comprised of a maintenance service input terminal 301 and a …	2021/05/28	CN113222195A
291	Artificial intelligence platform for switch cabinet used in power system of country power industry, has controller electrically connected with communication unit, switch cabinet provided with cabinet body, and pressure relief boxes embedded on top of cabinet body and provided with two exhaust ports	The platform has a controller and a communication unit that are arranged on a switch cabinet The communication unit and a management terminal are connected with a cloud server The controller is electrically connected with the communication unit The switch cabinet is provided with a cabinet body A pressure relief assembly comprises a pressure relief box a first sealing component a second sealing c…	2022/10/31	CN115693484A; CN115693484B
292	System for remote monitoring and servicing of industrial equipment, has circuitry that processes sensor data and generates service assistance information to resolve alerts which are associated with industrial equipment	The system has a sensor hub 103 The first circuitry obtains sensor data associated with the industrial equipment 101 The first circuitry detects exceptions in the sensor data obtained from sensors The sensor hub determines a degree of the exceptions The first circuitry transmits the sensor data or the alerts based on a mode of operation of the sensor hub A second circuitry is configured to proces…	2019/05/23	US2020374202A1
293	Method for realizing virtual reality intelligent simulation process linkage sand table based on digital twin, involves constructing digital twin simulation program according to production line and manufacturing equipment	The method involves collecting and storing process parameter and device operation data to a local server or a cloud server A process mathematical model is linked with a production line sand table through sensor an internet of things a MES production execution system big data and cloud calculation technology A large screen is displayed through an analysis calculation result of the production line …	2023/05/30	CN116841257A
294	Artificial intelligence based system for management, recommendation, and mapping of skill, comprises EmpNet, recommender system, automated machine learning system, skillset dataset, optimization system, industry interface system	The system comprises EmpNet 101 recommender system 102 automated machine learning system 103 skillset dataset 104 optimization system 105 and industry interface system 106 The panchayat system is used for verifying a skillset The skillset requirements are synchronized with a recommender system A semantic database is managed and synchronized with softwareasaservice SaaS system The skillsets are ma…	2021/11/25	IN202111054501A
295	Intelligent road inspection locomotive has global positioning system (GPS) that connects real-time identification image or photo of industrial computer to cloud and uploads it to artificial intelligence identification system	An intelligent road inspection locomotive which utilizes the flexibility and mobility of the locomotive is provided on a locomotive or electric bicycle and includes a vehicle battery an onboard automatic diagnosis system OBD which is electrically connected to the vehicle battery used to detect the mileage record of the locomotive an industrial computer which is electrically connected to the onboa…	2022/05/10	TW632247U
296	Method for artificial intelligence (AI) and internet of things (IOT) based smart energy monitoring and remote control device for college hostels, involves building system that analyzes daily power use for domestic and commercial use	The method involves establishing a connection between an electric vehicles rechargeable energy storage battery systems monitoring and internet of things IoTbased control modules and a platform for managing batteries A blockchain network contains a number of nodes for charging stations The communication between the IoT terminal node and smart energysaving system is made possible by the networks ce…	2023/07/18	IN202341048197A
297	Comprehensive energy management and control system for subway station, has main control module communicated with cloud platform through industrial cloud interface, and switch connected with ventilation air conditioner control module	The system has a humanmachine interface 1 connected with three switches 3 through a main control module 2 The main control module is communicated with a cloud platform 9 through an industrial cloud interface The switch is connected with a ventilation air conditioner control module 4 a light illumination control module 5 and an escalator control module 6 A communication interface module 7 and an i…	2021/09/01	CN113641134A
298	Healthcare internet of things (IoT) based cyber security health monitoring system used for monitoring health of patient in healthcare industry, has cybersecurity regulatory model that is created for trusted healthcare IoT system	The system address data confidentiality and security while creating the healthcare IoT infrastructure The changes to medical device including embedded software are updated with fresh FDA clearance to increase both the price and the time taken to market The PHI contains personally identifiable information PII from medical records The private information of any patient is kept in the strictest of c…	2022/03/09	IN202241012946A
299	Method for monitoring industrial big data platform, involves judging whether abnormal data is matched with monitoring alarm condition in preset monitoring item, and recording and performing alarm processing operation	The method involves establishing a service logic of an industrial big data platform Data processing content is arranged in the industrial big data platform A service logic data interface of the service logic is set A monitoring item of the service logic is set Abnormal data is periodically obtained from the service logic data interface Judgment is made to check whether the abnormal data is matche…	2021/04/26	CN113204591A
300	Smart factory monitoring system using three dimensional integrated control and augmented reality and virtual reality, has simulation unit for generating corresponding explanation at same time as indicating operation and operation of factory	The system has a virtual image generation unit 20 for generating a context by converting information of real space and information of virtual space collected to apply virtual reality VR A big data analysis server 30 downloads data from an Internetofthings IoT platform 40 An augmented image generating unit 50 generates an augmented reality AR image by utilizing the context A simulation unit S gene…	2021/03/15	KR2371336B1
301	Industrial network architecture for centralized and simplified management of industrial network, has platform plane that comprises set of software services and application programming interfaces (APIs) to define communication interface	The industrial network architecture has an infrastructure plane 520 A control plane 515 comprises controllers to control and manage physical and virtual devices An application plane 505 comprises end users industrial application 525 A platform plane 510 comprises a set of software services and APIs to define communication interface to application plane to north and control plane to south to provi…	2016/08/03	WO2018024809A1; AU2017307345A1; CA3032323A1; IN201947002981A; CN109716732A; EP3494687A1; RU2019105709A; RU2737480C2; US2021029029A1; CN109716732B; US11134010B2; EP3494687B1; US2021385159A1; AU2017307345B2; EP3985938A2; ES2908461T3; AU2022203513A1; EP3985938A3
302	Industrial control system network security analyzing method, involves determining construction of incident response plan, where incident response plan includes incident response action manual and incident response based on big data	The method involves determining attacked target and predicted attack Deployment of security monitoring is included with deployment of a courseofaction COA matrix where the COA matrix assists in analyzing of a deployment location of sensors or security monitoring software to identify attackers behavior to collect logs generated by the sensors or security monitoring software simple network manageme…	2020/01/02	CN111107108A; CN111107108B
303	Method for classifying artificial intelligence based on industrial 4.0 internet of things, involves dividing input data into multiple batches, and classifying each batch according to knowledge obtained from previous batch classification	The method involves filtering out unnecessary emails from an incoming flow The email is classified as rubbish e mail and a network fishing based on the Internet of Things IoTs system of the industrial 40 The artificial intelligence AI mechanism collects and analyzes the Email to detect multiple features identifying classification mode The input data is divided into multiple batches Each batch is …	2021/09/30	CN113947137A
304	Intelligent wheeled conveyor monitoring system, has industrial control computer for collecting intelligent inspection robot of wheel type conveyor, and wheel pair state centralized monitoring device for transmitting communication signal to logic controller	The utility model claims an intelligent monitoring system of wheel type conveyor comprising a driving state monitoring sensor a brake state sensor a tension state sensor a conveyor comprehensive protection sensor 4 a wheel type conveyor intelligent inspection robot a wheel set state centralized monitoring device a programmable logic controller an industrial control computer and a remote monitorin…	2019/10/17	CN211337699U
305	System for analyzing and providing solutions for business data based on big data and artificial intelligence, has data collection unit that collects business data from client servers in real time or periodically	The system has a data collection unit collecting business data from a set of client servers in real time or periodically A big data analysis unit standardizes the business data through preprocessing and refinement and builds big data through realtime or periodic analysis of the standardized business data An artificial intelligence solution providing unit obtains business activity management infor…	2021/07/29	KR2023018139A
306	Preparing lightweight heat-insulating bricks from china clay waste mud comprises e.g. mixing raw materials using sludge powder, calcium oxide powder, borax, ferrous sulfate, magnesium sulfate deodorization, carrying out sterilization	Preparing lightweight heatinsulating bricks from china clay waste mud comprise eg mixing raw materials using 1525 pts wt sludge powder 816 pts wt calcium oxide powder 12 pts wt borax 36 pts wt ferrous sulfate 918 pts wt magnesium sulfate deodorization carrying out sterilization chelation and aging to make mixed powder 3545 pts wt ceramic waste sludge 2535 pts wt construction waste residue 1018 pt…	2017/10/24	CN107986755A
307	System of artificial intelligence for interplay between business, innovation and technology, has processors and memory coupled to several processors for storing set of computer-readable instructions that cause several processors to perform functions when executed by several processors	The system 1 has a problem submission system 2 which receives the problem submission including several problem entries Each problem entry is in the form of a story The problem solution in terms of technology is provided by the engineers scientists and students and categorized as per IPC by the categorization system 3 The patentability analysis of the technical solution is observed by the patent p…	2021/12/17	IN202141058897A
308	Method for performing online e-commerce recommending in big data artificial intelligence system based on big data for use in electronic commerce industry, involves recommending matching e-commerce service information to e-commerce terminal	The method involves obtaining a service attribute of a target ecommerce service where the service attribute includes order behavior information subscription population information and service attention information Ecommerce big data of the target ecommerce service is obtained in a preset counting section according to a service recommendation request of an ecommerce user of an ecommerce terminal C…	2021/07/31	CN113592550A
309	Method for distributing truck logistics information based on large data in industrial and commercial business, involves utilizing information collecting terminal to log into platform with platform account and mobile phone number to perform corresponding data retrieval and query	The method involves inputting a transportation route in advance through a route map module in process of delivering goods by a single transportation system in the logistics delivery terminal A vehicle condition monitoring module a temperature and humidity detection module an image collecting module and a global positioning system GPS module operate smoothly throughout the process during the trans…	2022/08/13	CN115330309A
310	Intelligent minimally invasive intracerebral hematoma removing and local dynamic monitoring integrated device for use in medical rescue industry, has remote medical module, cloud platform management module and power supply module	The device has an artificial intelligence module connected with an image transmission module an intelligent hematoma locating module and an automatic puncture module A remote medical module is connected with a cloud platform management module and a power supply module The artificial intelligence modules is provided with a dynamic monitoring module a continuous drainage module and the remote medic…	2021/05/24	CN115394424A
311	Internet-based business patent for reservation, statistical processing, production budget management site, has background platform business patent that is provided with copyright clause holding social networking service site of special expression in game	The business patent comprises a component other reservation statisticalprocessing production budget management site and a background platform business patent A semiofficial social networking service is provided with an utterance responsibility authentication function and bulletin board A follower analysis business patent is provided by the popularity and interest level regarding the bulletin boar…	2021/05/17	JP2022176855A
312	Artificial intelligence technology based automatic aerator intelligent control system for use in aquaculture industry, has microprocessor for selecting operation mode of aerator based on predicted dissolved oxygen content, and device control module for controlling aerator based on control scheme	The aerator intelligent control system comprises a sensor module used for obtaining the water quality data of the monitoring water area and transmitting the water quality data to a microprocessor module The microprocessor module is used for transmitting the water quality data to a cloud platform module through a wireless communication module The cloud platform module is used for predicting the di…	2021/05/20	CN113219878A
313	Method for building monitoring based on large data artificial intelligence, involves inputting durability influence factor data of building to be tested into training building analysis model to obtain health state of building	The method involves obtaining S101 a variety of sensing data of the building to be tested The data on the durability influencing factors of the building to be tested through data preprocessing is obtained S102 according to the multiple sensing data The data of the durability influencing factors of the building to be tested is inputted S103 into the trained building analysis model to obtain the he…	2021/09/23	CN114004138A
314	System for operating modularly intercoupled device used in smart digitization of factory, has modules that are connected to local device or webserver in cloud platform with analytics generating capability	The system has a wired or wireless sensor to fetch the machine or machines parameters The input feature parameter enhancing modules adaptive rank based weight allocation and input feature enhancement module an adaptive meta deep learning module 500 auto rank event based output or priority based possible classes or alarm shutdown mapping module are connected to a local device or web server in hybr…	2023/01/04	IN202341000533A
315	Link safety and health monitoring system useful in traffic industry, has link center management platform comprising mobile client, and information distribution system for receiving pre-warning information, and issuing warning in real time	The system comprises a front end monitoring sensing system 1 comprising a link vehicle load monitoring subsystem 11 a link structure monitoring subsystem a link deck environment monitoring subsystem and a lower link safetycontrol subsystem A data collecting and transmitting system 2 receives each kind of information of front end monitoring sensing system and transmits after processing the informa…	2021/09/29	CN113984110A
316	Artificial intelligence based third party social service resource open platform, has standard system for referring relevant national standards and industrial standards to formulate different standards	The platform has an infrastructure layer for providing network and open platform infrastructure of an ultralargescale computing cluster An intelligent analysis layer recognizes voice video image and geographic information data through machine learning processes and various business models An external service layer provides services for demanding units and individuals An operation and maintenance …	2018/12/24	CN110705712A
317	Artificial intelligence-based financial management and e-commerce payment management system for finance and e-commerce industries, has system unit for adopting machine learning algorithms to analyze financial data and provide personalized recommendations	The system has a system unit for adopting machine learning algorithms to analyze financial data and provide personalized recommendations for financial planning investment and payment processing where machine learning algorithms adopt supervised and 10 unsupervised learning technologies and natural language processing technologies to analyze financial documents The system unit trains and updates t…	2023/03/15	IN202341017491A
318	NB-IOT industrial internet-of-things based private network architecture, has NB-IOT wireless network manager configured with RJ45 and RS485 interface, and user for reading data of industrial field device through RJ45 or RS485 interface	The utility model claims a special architecture based on IOTindustrial internet of things the whole network adopts NBIOT comprising NBIOT gateway NBIOT cloud server and wireless network manager IOT NB wherein the NBIOT gateway responsible for device information collecting of the industrial field and the information sent to IOT NBprivate cloud server the NBIOT by NBIOT private private cloud server…	2019/05/23	CN209608688U
319	Abnormal detection based wind power turbine temperature early warning system, has temperature diagnostic platform for matching industrial big data platform data and temperature of wind power machine group	The system has an industrial big data platform provided with a wind turbine SCADA operating data module a data ETL module for detecting temperature early warning of abnormality detection A monitoring platform is arranged with the industrial big data platform for detection of orientation of a wind generating assembly A feature extraction platform matches characteristic data of wind motor group ext…	2019/08/01	CN110568883A
320	Method for controlling tourist passenger flow based on reservation big data, involves combining distributed congestion management to redistribute blocked resource surplus collected by real-time market travel management and control platform	The method involves performing the preprocessing collected tourist information and marking it to obtain a sample label A commonality modeling is performed for available resources in a tour management and control platform The sample label is introduced for passenger flow analysis A blocking management is performed based on a distributed strategy of a ticket price of an iterative tourist attraction…	2021/12/24	CN114219114A; CN114219114B
321	Real time determination and control of contaminants in physical, chemical and/or biological systems, uses (bio)sensors for measurement and e.g., artificial intelligence or neural networks for signal processing	Real time determination and control of contaminants in physical chemical andor biological systems comprises use of biosensors for measuring physical chemical andor biological properties of solids liquids or gases The method includes use of eg artificial intelligence or artificial neural networks USE The inventive method is used in the determination and control in real time of contaminants in phys…	2003/09/11	WO2005024374A2; BR200303623A; WO2005024374A3; BR200303623B1
322	Credible guarantee system for industrial Internet of Things (IoT) device collection data based on REE, TEE system architecture, has network communication trusted subsystem that establishes trusted channel between REE end and server end	The system has a device trustworthy subsystem that includes a sensor device trust module and a smart device trust module The sensor device trust module transmits the data of the sensor device through the security gateway The trusted module of the smart device is set at the trusted execution environment TEE end including a hardware information trusted unit and a software operating environment trus…	2022/12/05	CN115914002A
323	System for monitoring and/or controlling operations of artificial lift system of production well has cloud-computing system to execute second application that receives event data characterizing detected and classified operational events	The system has a gateway device with at least one first interface operably coupled to the artificial lift system at least one second interface operably coupled to the at least one cloudcomputing system and a processor configured to execute a first application that acquires data produced by artificial lift system and communicated to gateway device via at least one first interface The first applica…	2019/12/20	WO2021126613A1; CA3165405A1; EP4077878A1; US2022356796A1
324	Intelligent remote control moisture management system for use in rice seedling field, has cloud platform for transmitting water pressure data to display and control module to check whether micro-spray irrigation system is worked or not	The system has an environment information collecting node for obtaining corresponding environment data of a rice seedling bed Each control node is connected to a microspray irrigation system Narrow BandInternet of Things NBIoT base station is connected to a cloud platform to control the microspray irrigation system The cloud platform and a display are connected to a control module The environment…	2021/03/22	CN113207652A
325	Industrial big data platform fast inquiring method involves controlling control system by data collecting unit to collect original industrial data, storing original industrial data in data storage unit and storing processing result	The method involves obtaining a query requirement A query object is determined corresponding to the query requirement A query result is obtained based on the query object An industrial big data platform is provided with a data collecting unit a data storage unit and a data processing unit The data collecting unit is utilized for controlling a control system to collect original industrial data The…	2020/08/04	CN112069220A
326	Method for managing industrial production water based on artificial intelligence and internet-of-things, involves sending water overproof early warning instruction to production management personnel when production water type corresponding to appointed production industry is overproof water	The method involves obtaining S1 basic information corresponding to an appointed production industry The basic information corresponding to the appointed production industry is extracted S2 from an industrial information database Water consumption information corresponding to production water segment in monitoring day in the appointed production industry within set monitoring month is monitored S…	2022/08/03	CN115293565A
327	Plug-in multiprotocol analysis intelligent gateway for industrial internet of things production environment, has data uploaded by devices with different communication protocols parsed into uniform data format by loading plug-in of different communication protocol	The smart gateway comprises a plugin multiprotocol analysis intelligent gateway The data uploaded by the devices with different communication protocols is parsed into uniform data format by loading the plugins of different communicating protocols and then uploading or storing is performed after calculation USE Plugin multiprotocol analysis intelligent gateway for use in industrial internet of thi…	2022/07/22	CN115314342A
328	Cloud based industrial internet-of-things service providing system, has internet-of-things data collecting apparatuses connected to gateway, collecting data from industry device system, and recording collected in data store	The system has an industrial cloud system 300 connected to an industry device system 100 Multiple internet of things IoT data collecting apparatuses 120 are connected to a data acquisition DAQ device 133 An element management system 330 collects data by predetermined time unit from the industrial cloud system through a gateway 110 and controls ID information of a data transmit and receive adminis…	2015/07/15	KR2017009029A
329	Method for adding, adjusting, and updating sensors and sensor devices within live internet of things (IOT) platform environment, involves configuring network connection through IIOT platform aggregator to enable network communication	The method involves generating a new device integration definition usable to configure a device of a device type and providing sensors to interoperate with an industrial internet of things IIOT platform 102 by providing presentation data for presenting a user interface by a processing circuitry to a remote computing device The first user input entered in the user interface indicating a communicat…	2020/01/28	US2021365020A1; US11675346B2
330	Design of a workshop of a refrigerating and heating cycle, where the workshop is similar to the natural state of ice grapes, and it is a workshop factory for the artificial mass production of the ice grapes of the ice wine	Design of a workshop of a refrigerating and heating cycle where the workshop is similar to the natural state of ice grapes and it is a workshop factory for the artificial mass production of the ice grapes of the ice wine where frame structure the full transparent glass window the heating unit and the refrigeration unit the heating unit and the refrigeration unit are alternately cycled for the fre…	2017/12/22	CN110129155A
331	IOT and Artificial Intelligence based HR management system for finance company, has an AI based software that enables HR to perform and deliver optimal solutions to the industry and provide enough capable robotic model which can fulfill the requirements to reduce expenditure in future	The system has an AI based software enables the HR to perform and deliver the optimal solutions to the industry and provide the enough capable robotic model which can fulfill the equirements to reduce expenditure in future USE IOT and Artificial Intelligence based human resources HR management system for finance sales marketing manufacturing supply chain and customer relation company The system e…	2023/04/27	IN202341030459A
332	Big data cloud platform-based online training education information teaching method for use by teachers from different regions and industries, involves optimizing background for managing training plan configuration, and configuring learning attribute of plan	The big data cloud platformbased online training education information teaching method involves optimizing a background for managing a training plan configuration Big data is processed and online related data of a student is searched and obtained according to an analysis processing result filter A training plan is created An identification attribute of the training plan is obtained when receiving…	2021/07/21	CN113570946A; CN113570946B
333	Intelligent factory data automatic subscription method based on collaborative filtering and message queuing telemetry transport in industrial Internet of Things, involves transmitting collected original data to edge gateway by sensor, and analyzing received data	The method involves establishing an open platform communications OPC unified architecture UA information model on an edge gateway A message queuing telemetry transport MQTT publisher is deployed Collected original data is transmitted to the edge gateway by a sensor Original data is processed by the edge gateway and put in the OPC UA information model Data and related information are obtained from…	2021/12/07	CN114374708A; CN114374708B
334	End-edge-cloud collaborative forecasting method for product quality in an industrial big data environment, involves using the sensor in the real industry field, and actual production process data of product is collected in industrial field	The endedgecloud collaborative forecasting method involves using the sensor in the real industry field The actual production process data of the product is collected in the industrial field The data sample production process data is collected by a data cleaning algorithm for eliminating the abnormal data sample in the data The initial sample data set is formed using the data compensation algorith…	2020/01/17	CN111258984A; CN111258984B
335	Method for using internet of things (IoT) edge appliance, involves communicating data with at least one of first device on cloud network or second device on industrial process control and automation system network	The method involves receiving 305 a configuration signal by IoT edge appliance to configure the IoT edge appliance to communicate with at least one of a first device on the cloud network or a second device on the industrial process control and automation system network A communication link is configured 310 with cloud network and industrial process control and automation system network The data i…	2015/12/08	US2017163436A1; WO2017099947A1; US9973346B2; AU2016366997A1; IN201847020062A; CN108293074A; EP3387820A1; JP2019507916W; EP3387820A4; AU2021201799A1; JP2022008813A; AU2021201799B2; EP3387820B1; CN108293074B
336	Voiceprint detection based high-voltage cable outdoor terminal fault alarm device, has industrial diagnostic sound pickup, signal collecting and processing module and data wireless communication module connected in series manner, and data wireless communication module connected with cloud platform	The device has a data wireless communication module and a power supply module installed in a device shell An industrial diagnosis pickup is installed on a surface of the device shell The power supply module is respectively connected with the industrial diagnosis sound pickup a signal collecting and processing module and a data wireless communication module The industrial diagnostic sound pickup t…	2022/11/29	CN115840107A
337	Appeal platform, includes multiple fields that are modified and grafted, and the blockchain, cryptocurrency, artificial intelligence search, fifth generation and other 4th industrial technologies are provided	The appeal platform includes multiple fields that are modified and grafted The blockchain cryptocurrency artificial intelligence search fifth generation 5G and other 4th industrial technologies are provided USE Appeal platform The technical constraints that are created as an environment and established as a space for global creators are solved and appeal platform ensures fair compensation through…	2018/11/30	KR2020066088A
338	Big data integrated management system for obtaining heterogeneous data in electronic device of industrial field, has data service module interacting with large data basic module, data calculation analysis module and data management module	The system has a big database module for obtaining heterogeneous data in an industrial field The database is stored with a file system A data calculating and analyzing module performs analyzes calculates and dispatches the heterogeneous data in batch based on a deep learning modeling A data storage processing module performs multitype data source management to output data of the data processing m…	2023/05/29	CN116775734A
339	Artificial intelligence (AI) terminal control system with capability of edge computing for water conservancy and water affairs field, has control mode according to network condition or actual condition is switched to adopt local cloud controller for local control or cloud platform for remote control	The system has multiple local cloud controllers and cloud platforms The cloud platform performs data interaction with multiple local cloud controllers Each of the local controller performs data interaction with multiple field controllers and multiple field acquisition terminals The local cloud controller controls multiple field controllers in an orderly manner or receives video images and voice i…	2022/08/04	CN115361408A
340	Advanced street light control management system, has camera sensor that is placed at poles and monitors motion, captures image and sends to authorities through internet of things (IoT) cloud for crowd monitoring	The system has Internet of things IoT cloud 35 which helps control and monitor various wireless devices online Wireless fidelity WiFi gateway or module 4 controls and monitors all wireless street lights IR Sensor senses day light intensity A smart sensor is selected from smoke or a fire sensor detects smoke around area and notifies authority about the accidents through electronic mail email or sh…	2022/01/07	IN202221001052A
341	Artificial intelligence and internet of things (IoT) based applied manpower safety control device used in industrial units, has sensor that is provided in Identity (ID) card to alert employees to clean specific period of time	The device has unit for temperature monitoring and sensing which is provided in the ID card A unit is provided for monitoring of social distancing and sensor in the ID card monitors and alerts the person if someone other employee in close proximity between each other by the other distance between each individual and if the distance is less than the permissible limit the sensor senses and alerts t…	2020/08/05	IN202041033579A
342	Visual image recognition system of industrial robot based on artificial intelligence comprises Internet-of-Things terminal module connected with image collecting unit that provided with two image vision sensors, and data storage module	Visual image recognition system of industrial robot based on artificial intelligence comprises an InternetofThings IoT terminal module connected with an image collecting unit that is provided with two image vision sensors and a lighting unit The lighting unit is provided with an LED illumination lamp and a light intensity sensor A coordinate analysis module establishes a coordinaste relationship …	2021/01/04	CN112847321A; CN112847321B
343	Big data and block chain based industrial chain digital cooperative monitoring platform, has monitoring module for performing cooperative monitoring on industrial chain based on cooperative monitoring model and industrial information	The platform has an obtaining module for obtaining industrial information corresponding to industrial chain input by a user from a preset block chain A training module trains cooperative monitoring model based on big data technology A monitoring module performs cooperative monitoring on the industrial chain based on the cooperative monitoring model and the industrial information An establishing m…	2022/09/20	CN115471201A; CN115471201B
344	epidemic prevention integrated machine based on edge cloud architecture, has data transmission switch that is provided with group of edge cloud platform, data collection analysis software and set of data public network return module	The utility model relates to cloud computing large data and artificial intelligence field comprising a face collecting module an infrared temperature collecting module an IMSI collecting module an alarm lamp a data transmission switch an edge cloud platform a data collecting and analyzing software a data public network return module and a set of global epidemic prevention platform the advantages …	2021/04/01	CN216313144U
345	Method for detecting industrial control system security based on scenario test and transaction search, involves constructing database, where database serves as security benchmark to identify anomalous data by searching for matches	The method involves acquiring an online operation instruction data according to an industrial control system in a real application scenario An industrial control inloop test mode is established to generate a response feedback big data of an application scenario offline A transactional database is constructed based on the online operation instruction data and the response feedback big data of the …	2018/10/18	CN109445406A; CN109445406B
346	Artificial intelligence based industrial internet platform security monitoring system, has management module evaluating and warning new platform account password that is currently authorized to log in to industrial Internet platform user	The system has a login module obtaining the identity pending verification data input by the current prelogin user where the identity pending verification data includes account name and account login password A monitoring module monitors the input operations of prelogin users logging in to an industrial Internet platform and the input operations of loggedin users The monitoring module monitors the…	2023/03/16	CN116318976A
347	Industrial big data modeling platform, has predictive control device for controlling server and for transmitting control instruction to target device to control operation of target device according to prediction result of prediction server	The platform has a data management device provided with an input interface and an output interface An algorithm management device is connected with the output interface The data management device obtains industry data from an industrial database A model distributing deployment device is provided with the machine learningbased industrial big data analysis model A predictive control device controls…	2019/09/27	CN110543950A
348	Big data based bridge inhaul cable steel wire corrosion degree monitoring method for use in traffic industry, involves calculating residual fatigue life of monitored bridge inhaul cable steel wire structure, and forming bridge maintenance plan according to residual fatigue life	The method involves establishing a cable bridge cloud database of inhaul cable bridge digitization A bridge inhaul cable steel wire corrosion pit digital corrosion pit cloud database is established A damage parameter of the bridge inhaul cable steel wire pitting pit is monitored in real time by utilizing a measuring instrument A local database is established A surface crack type is determined The…	2021/08/06	CN113591355A; CN113591355B
349	Method for implementing distributed systems architecture with internet of things edge appliance, involves communicating data with one of first device on cloud network or second device on process control and automation system network	The method 300 involves receiving a configuration signal to configure an internet of things IoT edge appliance to communicate with one of a first device on a cloud network or a second device on a network of an industrial process control and automation system through a cloud network by an edge appliance where the IoT edge appliance includes a distributed systems architecture DSA and a global data …	2015/12/08	US2018234260A1
350	Artificial intelligence internet of things comprehensive management method for smart gateway factory production, involves collecting production data by artificial intelligence internet of things collector under production information system	The artificial intelligence Internet of things comprehensive management method involves collecting a production data by an artificial intelligence internet of things collector under a production information system The production data is sent to an industrial cloud database or a central server database through an interface protocol The production data is obtained in the industrial cloud database b…	2020/09/23	CN112307507A
351	Artificial intelligence-based industrial site risk prevention automatic generation platform for report writing method, has data storage module for storing report generated by report creation module and data analysis result from web server	The platform has a report creation module generating a report equipped with a date place author report content and captions for a photograph when report generation is clicked on a report menu A report writing module has a function of copying and pasting a written text and a data storage module stores the report generated by the report generation module A web server monitors a safety status of a c…	2021/01/18	KR2022104361A
352	Training method for evaluating model, involves performing operation of obtaining original data of current industrial park at current moment in spatiotemporal big data until evaluation model to be trained satisfies convergence condition	The method involves obtaining S101 the original data of the current industrial park at the current moment in the spatiotemporal big data The risk defense data corresponding to the current industrial park is calculated S102 based on the original data The risk impact data corresponding to the current industrial park is determined based on the original data The evaluation model to be trained is trai…	2021/09/17	CN113837588A
353	Industrial data management and sharing platform based on artificial intelligence for use in autonomous, decentralized and self-help manner, has data lake and application layer that are connected by industrial data space to realize management of metadata and data	The platform has a data management platform based on a data lake An industrial data space iDS3 is created based on decentralization distributed symbiotic sharing of a data weaving system structure on a basis of the data managing platform Data source and data quality of a key ETL task in the data lake are monitored from three aspects of data writing data consistency data source arrangement and sch…	2023/06/25	CN116775605A
354	Distributed interactive cooperation method for industrial edge server application, involves executing and sending relevant instructions or data on appropriate devices to complete interaction and collaboration process of entire application	The method involves including the description information of the capabilities which are required by the modules when the platform is installed The application module description to the appropriate device is distributed according to the device when the application of the system is installed The capabilities which are required by the device and functional modules are matched and several modules tha…	2022/12/06	CN115934327A
355	Artificial intelligence cloud computing display frame shelf goods and tag monitoring method, involves performing code recognition and optical character recognition process, and storing image files in local computing server through network	The method involves capturing images of a display frame shelf and a goods storage area by using an industrial digital camera A target image with a non fixed position is obtained Variety of images with a location label of the goods storage area is obtained The captured images of the display frame shelf and the goods storage area are transferred from the industrial digital camera to a microprocessi…	2019/10/22	CN110705666A
356	Artificial intelligence and big data-based fishing competition operating system for use in fishery industry, has server for determining actual length of target fish when condition for transmitting target fish and photographed additional image to server	The system has a communication unit for transmitting location information of multiple terminals and image information photographed by a camera to a server The server determines actual length of a target fish using the received image information when condition for transmitting target fish and photographed additional image to server are satisfied and determines rank information according to the act…	2020/11/06	KR2022062180A
357	Methods for data processing based on big data and edge computing involves detecting and obtaining the first service production identifier of the industrial production control server, and the first working state data is obtained	The method involves detecting and obtaining the first service production identifier of the industrial production control server and the second service production identifier of each industrial device The first working state data of the industrial production control server and the second working state data of each industrial device is obtained under the condition that the first service production i…	2020/07/04	CN111935089A; CN111935089B
358	Multi-source heterogeneous data management based industrial big data analysis platform, has industrial data multidimensional analysis system performing key index pre-warning prediction analysis for data stored	The platform has a mass heterogeneous industrial data collecting system for collecting a production tracking control system a production execution system MES a laboratory information management system LIMS a device asset management system EAM a warehouse management system WMS a research and development management system and a marketing data system in data information An industrial data multidimen…	2020/11/17	CN112288317A; CN112288317B
359	Method for collecting data in industrial environment e.g. large scale manufacturing, involves generating signal in predictive maintenance circuit for executing maintenance action on portion of industrial machine based on severity unit	The method involves receiving vibration data representative of a vibration of a portion of an industrial machine from a wearable device that includes vibration sensor used to capture the vibration data A frequency of the captured vibration is determined by processing the captured vibration data A segment of a multisegment vibration frequency spectra is determined that bounds the captured vibratio…	2018/05/07	US2020150645A1
360	Real-time integrated drainage area management system of large industrial complexes using internet of things (IoT) and big data, has storage control unit that discharges supernatant water if turbidity is measured for flow to storage tank	The system has multiple monitoring devices that are installed in a drainage area and applied with IoT to enable remote communication An operating device is provided in the water treatment device including the storage tank and applied with IoT to enable remote communication A local monitoring and control unit is provided for collecting measurement information from the monitoring device and operati…	2020/10/22	KR2211284B1; WO2022085948A1
361	Artificial intelligence and Internet of Things (IoT) based digital marketing method for integrating technology into digital marketing strategy using IoT-based through AI-Programming, involves providing companies with valuable tools to target larger audience	The method involves providing companies with valuable tools to target a larger audience using a combination of emerging IoT Technology and some aspects of traditional marketing The individuals companies organizations businesses and researchers are provided with digital marketing strategies to increase visibility to their target market The strategic shift is made to client centered marketing strat…	2022/07/18	IN202211040950A
362	Industrial internet-of-things based high-availability networking manufacturing execution system, has database provided with main database and standby database, and cloud server provided with MES cloud server and complete cloud server	The system has an internetofthings IOT end for transmitting data to a local server through a network The local server transmits data to a reduced server and a cloud server through the network The local server is provided with a main local server and a standby local server An emergency MES server is provided with main emergency MES server and a standby emergency MES server The reduced database is …	2018/04/24	CN108540571A
363	Internet of Things (IoT) system for providing plug-and-play (PnP) and point to multipoint (P2MP) communication, has IoT server and IoT agent that are operable to establish PnP and P2MP communication in IoT environment	The system has a set of internetofthings IoT servers coupled together and serviced by a network where each of the IoT server comprises a deep reinforcement neural network DRNN configured to manage a point to multipoint communication within an IoT environment A set of IoT agents is coupled to receive an action map from the DRNN through the network A first set of IoT devices is electrically coupled…	2020/10/13	US2022131745A1; WO2023126902A1
364	Artificial intelligence data location storage system for storing data location artificial intelligence learning for internet of things (IoT) environment, has service agent that is connected to service layer for data integrity and providing geolocation assurance	The system 100 has a device layer 110 composed of hardware components including sensors and machines A network layer 120 is composed of communication protocols A service layer 130 comprises application programs to store and process data An application layer 140 provides user interfaces for heterogeneous devices A gateway agent 150 comprises an industrial Internet of Things system that is connecte…	2021/02/17	KR2022117543A; KR2474210B1
365	Industrial big data algorithm based credible data service system, has industrial data management unit provided with data standard management platform, and algorithm library development unit for pre-processing data	The system has an industrial data classification evaluation unit provided with a questionnaire survey platform The questionnaire survey platform obtains enterprise basic information An industrial data management unit is provided with a data standard management platform a metadata management module a data quality management module a data asset management module a data security management module an…	2020/12/29	CN112581187A
366	Method for providing big data integrated processing user interface for e.g. digital technology, involves completing execution model with events selected in first user interface and workflow visualized in second user interface	The method involves displaying a big data integrated processing user interface 100 on a user terminal screen and selecting an option menu 120 for selecting events including platformlinked events by a first user interface UI 101 A second UI 105 shows a flow of a performance model visually using the option menu The parameters of the performance model corresponding to the selected event are generate…	2020/11/18	KR2022067820A; KR2418853B1
367	Universal artificial intelligence algorithm management system for industrial internet field, has platform architecture provided with link layer, large data layer, algorithm layer and application layer	The system has a platform architecture provided with a link layer a large data layer an algorithm layer and an application layer The algorithm layer provides more universal platform based algorithm function in a Paas service mode where an algorithm in an algorithm library is summarized as an algorithm system An application layer is formed as an internet layer The large data layer and the algorith…	2021/01/14	CN114764633A
368	Artificial intelligence double-screen intelligent voice translation system comprises first user terminal provided with industrial control board, and first directional microphone connected to industrial control through voice control module	Artificial intelligence AI doublescreen intelligent voice translation system comprises a first user terminal provided with an industrial control board A first directional microphone is connected to the industrial control board through a voice control module A first loudspeaker is connected to the industrial control board through a first decoding terminal The industrial control board is also provi…	2020/08/06	CN111798851A; CN212541908U
369	Method for determining relationships between data sources in automated industrial and commercial environments, involves identifying multiple data sources associated with an automation environment	The method involves identifying a set of data sources associated with an automation environment 110 and issuing commands to cycle a current data source in the data sources The automation environment is monitored for events or state changes in the sources and the events or the state changes are detected in other data sources in the set of sources Relationships between the current data sources and …	2020/11/11	US2022147018A1; WO2022103812A1; US11573551B2
370	Industrial production raw material intelligent management system based on cloud calculation and artificial intelligent, comprises first obtaining module, which is used for obtaining the production order of plan production	The industrial production raw material intelligent management system comprises a first obtaining module which is used for obtaining the production order of the plan production A determining module is used for determining the bill of material according to the production order A first comparison module is used for comparing the material information which is respectively provided the material list w…	2022/02/28	CN114581002A
371	Data security and privacy challenges in artificial intelligence and internet of things adoption for use in pharmaceutical industry, has internet of things-enabled pharmaceutical products that are vulnerable to malicious cyber-attacks due to lack of strong authentication security measures	Data security and privacy challenges in artificial intelligence AI and internet of things IoT adoption has IoTenabled pharmaceutical products that are vulnerable to malicious cyberattacks due to lack of strong authentication security measures and implements stringent data privacy policies to protect patient data collected and stored in AI applications Incomplete specification abstract based on av…	2023/08/16	IN202321054765A
372	Communication system of informatization and industrial network has industrial field server and data interaction server, which are deployed on production field, and data interaction server for obtaining operation result, and returning data to relevant device	The system has an industrial field server and a data interaction server which are deployed on a production field The industrial field server is used to collect a data of an industrial ring network perform preliminary processing and screening of the data and upload it to a cloud information network for cloud computing and big data analysis The cloud information network transmits the analyzed and c…	2022/10/21	CN115514796A
373	Industrial artificial intelligence (AI) project development platform has interactive interface layer which provides user interface that integrates basic business functions that include project management, development interaction, model management, data set management, and user management	The platform has a physical hardware layer 110 a computing resource layer 120 a training framework layer 130 an application service layer 140 and an interactive interface layer 150 The interactive interface layer is located above the application service layer The application service layer is located above the training framework layer The training framework layer is located above the computing res…	2021/07/19	CN113590112A
374	System for monitoring facility e.g. energy facility, has control unit produces control command for controlling driving of facility discriminated based on analysis information of sensor data analyzed based on machine care big data	The system 100 has a communication unit 110 for receiving multiple sensor data from an IoT sensor unit 300 Multiple IoT sensors are arranged together for sensing equipment environment according to a facility A field converting portion 120 convers communication protocol field of each sensor data into integration field with reference to field table included with the communication protocol field A c…	2016/03/31	KR2017112463A; KR1790260B1
375	Smart decision-making system based on industrial big data, has smart management unit that confirms whether to implement decision plan according to obtained decision result, adjusts decision plan, and electrically connected with smart decision-making unit	The system has cloud server 1 that is configured to provide big data on the demand of industrial products The cloud server is connected to the Internet signal A data processing unit 2 is configured to obtain market demand information of industrial products and classify and analyze the market information A smart decisionmaking unit 3 matches the stored plan according to the market demand informati…	2021/05/24	CN113435920A
376	System for facilitating data collection, learning, and streaming of machine signals for analytics and maintenance, has digital signal router for receiving sequence of data value, where sub-sampling rate is lower than streaming sample rate	The system 10 has a sensor for detecting a condition of an industrial machine where the sensor produces a signal that varies over time and corresponds with condition An analog to digital converter receives the signal and samples the signal at a streaming sample rate that is twice dominant frequency of the signal where the sampled signal being output from the analog to digital converter as a seque…	2018/05/07	US2019339685A1
377	Park-oriented internet-of-things data management and application platform, has park sensor unit distributed at front end data sense of park space range, and off-line calculation unit performs data mining analysis in data of storage unit	The platform has a park sensor unit distributed at a front end data sense of park space range for collecting realtime state data realtime air quality data and realtime environmental data and realtime traffic state data in the sensing zone of a WSN network An internetofthings IOT unit obtains realtime state data and realtime traffic state data from the park sensor unit A storage unit stores origin…	2017/11/28	CN108040092A; CN108040092B; WO2019104950A1
378	Agricultural product qualification certificate data monitoring system, has production main body management module for managing production main body information data, where production main body information data comprises enterprise name	The system has a production main body management module 2 for managing production main body information data where the production main body information data comprises an enterprise name a user type and authentication state data A qualified certificate management module 3 manages the qualified certificate information data where the qualified certificate information data comprises an organization n…	2021/06/26	CN113378536A
379	Method for testing internet of things device connected to industrial Internet platform, involves observing sending content of internet of things device through industrial Internet platform, and performing test result analysis on each internet of things device based on sending content	The method involves creating a data model of multiple internet of things IoT devices on an industrial Internet platform where the data model includes a unique identity ID of the IoT device The unique ID of the IoT device and the collected data are combined to form a string for each IoT device as MQTTsending content The MQTTsending content is filled into a test thread through the MQTTplugin A thre…	2023/03/17	CN116319375A
380	Intelligent artificial intelligence platform for industrial quality inspection, has model deployment module for performing one-key deployment to trained model to generate deployed model and related document according to application platform environment and item type needed by user	The platform has a resource monitoring and scheduling module fixed at a background service end used for real time monitoring the use condition of the system current system to the hardware resource and calculated resource scheduling in the model training process A model training module calls a data set uploaded by a user and performing key training and testing to an item model according to a model…	2022/05/19	CN115035044A
381	Job assignment method for headhunting consultants, involves using the big data and the artificial intelligence algorithms to obtain the industry, and sequentially allocating the positions to each headhunting consultant	The method involves using big data and artificial intelligence algorithms to obtain the industry job category The portraits of each headhunting consultant are generated The number of headhunting consultants are calculated that can be allocated to obtain the first number The distribution range of the position is determined The number of positions are determined that can be allocated according to t…	2020/06/01	CN111639858A
382	Artificial intelligence and cloud computing based non-invasive device information communication method, involves transmitting graphic image to cloud computing server by micro-processing unit, and storing image data in cloud memory	The method involves connecting a microprocessing unit MCU with an industrial camera A graphic image of a display panel of an individual apparatus is captured by the camera The graphic image is obtained by the MCU from the camera The graphic image is transmitted to a cloud computing server a local computing server and an artificial intelligence machine learning software in the cloud server for saf…	2019/05/28	CN110175648A
383	Edge calculation-based industrial big data monitoring system, has information collecting system for collecting operation state information of device, and edge computing processing system for receiving operation state information	The system has an information collecting system for collecting operation state information of a device in a collecting range An edge computing processing system receives the operation state information of the device sent by the information collecting system A data transmission device receives a device state analysis processing result sent by the edge computing processing system A cloud server sto…	2020/11/02	CN112650580A; CN112650580B
384	Collaborative manufacturing engine system based on industrial PAAS, has computer-aided manufacturing scheme artificial intelligence optimization module that performs discrete and attribute reduction processing on actual measured process parameters in candidate computer-aided manufacturing scheme	The system has a public cloud access module that is connected to the POPVPN private LAN access module and configured to provide external users with public cloud access functions The cloud resource pool access and management core module is configured to configure access and control to virtual desktop resources in cluster servers The cloud resource pool access and management core module is connecte…	2021/02/07	CN113254525A; CN113254525B
385	Method for diagnosing water quality based on big data artificial intelligence (AI) constructing knowledge map used in water quality analysis, involves collecting historical water quality data, and updating knowledge graph source pair by large data technology	The method involves collecting S110 historical water quality data Historical data of water quality is obtained from the historical data The historical data is stored to form a knowledge graph Data weaving process is performed S120 on the historical information in the knowledge graph to generate a data graph The knowledge graph source pair is updated by large data technology The water quality abno…	2022/12/28	CN116108198A
386	Industrial system mechanism modeling simulation platform, has unified system modeling simulation code system for constructing support system identification model function library based on artificial intelligent and simulation function	The system has a unified system modeling simulation code system based on a PythonComputer programming language A system identification model function library is based on an artificial intelligence AI based on the unified model The unified model is used to construct a support system recognition model library and a modeling simulation function library The AI based on AI is identified a dynamic mode…	2023/02/14	CN116243602A
387	Industrial Internet big data platform has compression system provided with compression module, and recording system provided with recording module, where recording module records data instruction generated by generating module	The industrial Internet big data platform has a compression system provided with a compression module for compressing large data The compression module is connected with a format module for confirming compression format The format module is provided with an analysis system through a transmission module An analyzing system analyzing module and a control system are connected with each other The con…	2023/06/13	CN116680262A
388	Method for transmitting data of fifth generation intelligent gateway, involves obtaining artificial intelligence model for processing real-time intelligent gateway training data, and determining gateway data processing result of real-time intelligent gateway training data	The method involves obtaining realtime intelligent gateway training data obtaining the gateway data processing result of the previous intelligent gateway training data of the real time intelligent gateway training data obtaining the artificial intelligence model for processing the realtime intelligent gateway training data and determining the analysis coefficient and analysis mode in the artifici…	2022/09/22	CN115473822A; CN115473822B
389	Network safety analysis method for smart medical big data, involves using cloud medical service platform system for receiving network security protection application and starting behavior interception strategy for session event	The method involves determining 401 a multimodal telemedicine session containing a target medical service theme and a target telemedicine session containing the target medical service theme An abnormal tendency analysis is performed 403 on the conversation event corresponding to the target medical service topic according to the multimodal telemedicine conversation and the target telemedicine conv…	2021/12/13	CN114221803A; CN114221803B
390	System for data visualization analysis in industrial Internet large data technology field, includes a big data acquisition platform configured to acquire working condition data and classify the working condition data to obtain classified working condition data	The system includes a big data acquisition platform configured to acquire working condition data and classify the working condition data to obtain classified working condition data The server 3 communicates with the database 2 is configured to receive the classified working condition data sent by the database working condition data and determines the access logic of the working condition index ac…	2022/12/29	CN116108250A
391	Artificial intelligence and internet of things (IoT) based smart agriculture management system for efficient irrigation and crop monitoring using Machine Learning Algorithms states it is groundwork for future research	The artificial intelligence and internetofthings IoT based smart agriculture management system has elements which are identified as influence on smart Agriculture management system The paper attempts to explain the concept and assess its impact The smart system has become popular around the world in recent years The machine learning algorithm is used to analyze and discuss various aspects The man…	2022/10/25	IN202211060793A
392	Domestic platform state monitoring system for use in domestic information industries in China, has data transmission layer for transmitting data to cloud through narrow-band internet of things, and data interaction layer for displaying data stored on cloud end on device interface	The system has a data collecting layer for collecting data of first device A data transmission layer transmits the data to a cloud end through a narrowband internet of things IoT A data interaction layer displays the data stored on the cloud end on a display interface of second device where the data comprises voltage current temperature CPU state and fan rotating speed The data transmission layer…	2022/01/28	CN114448824A
393	Industrial production optimizing detection system, has device management unit for retrieving processed data from platform to monitor device state, and safety monitoring unit for retrieving data from platform to monitor factory security	The system has a resource scheduling management unit for implementing a scheduling management of each unit in a big data analysis platform An application platform is provided with a process management unit a device management unit and a safety monitoring unit The process management unit retrieves processed data from the big data analysis platform for failure analysis to optimize industrial proces…	2018/11/09	CN109711658A
394	Multifunctional training bench for automation, has database access and support over Internet, networks and protocols grouped to form single bench for exhibition, tests, simulations, training, qualification and training of people	The multifunctional training bench has automation systems vision sensor vision system 6axis industrial robot 5axis industrial robot 4axis industrial robot pneumatic or electric grippers for handling products safety relays safety programmable logic controller PLC and color or monochromatic humanmachine interface HMI Radio frequency RFidentification ID electrical controls pressure temperature displ…	2021/07/22	BR202021014441U2
395	Artificial intelligence-powered predictive maintenance system for remote monitoring operational health of industrial robots, has internet-of-things sensors embedded within industrial robots for facilitating real-time data acquisition concerning robot's health and functioning	The system has an internetofthings IoT sensors embedded within industrial robots for facilitating realtime data acquisition concerning robots health and functioning where acquired realtime data allows for immediate anomaly detection and prompt corrective action recommendations The system provides remote monitoring capabilities enables supervisors or maintenance teams to oversee health of robots s…	2023/10/07	IN202341067421A
396	Industrial big data prediction based pre-warning method, involves comparing industrial big data with alarm value to generate alarm point, and transmitting big data to factory control system through open platform communications server	The method involves collecting data in a factory control system by an open platform communications OPC server The collected data is transmitted to a data storage server for storing the data The data stored in the data storage server is cleaned A particle swarm optimization gray model is constructed for optimizing gray model prediction industry big data of a constructed particle swarm The predicte…	2020/11/26	CN112579580A; CN112579580B
397	High-precision point cloud noise processing method based on three-dimensional (3D) dynamic scanning imaging technology involves outputting corrected 3D depth map and saving as picture in TIFF format for subsequent coplanarity detection	The method involves calibrating threedimensional camera to obtain a parameter of the camera A 2D gray scale image of a chip is output A distance measuring imaging process is utilized to obtain distance information of the chip A chip of a 3D point cloud is converted based on the calibration parameters of the 3D camera The coplanarity of the test bench is used to correct the 3D depth map of the chi…	2022/12/20	CN115937035A
398	System for forming an oil cylinder based on digital twinning, artificial intelligence, cloud calculation and large data, has digital twin cylinder production of can support collision interference check that finds position conflict in oil cylinder configuration process	The system has an oil cylinder forming system provided with a virtual display scene and a virtual reality scene where the virtual display scenario is provided with digital twin cylinder production The digital twin cylinders are connected with each other through data collection and processing and communication interface and protocol communication technology information flow between the virtual dis…	2022/06/23	CN115099034A
399	System for managing key of transformer substation in electric industry, has operation terminal that provides cloud server connected with wireless communication network, and device terminal layer is wirelessly connected to network	The system comprises a user terminal that is provided with an application layer 311 a data service layer and a device terminal layer An operation terminal is provided with a NBInternet of Things IoT data maintenance layer an NBIoT platform a cloud server and a wireless communication network The application layer is connected with the data service level The data service layers are connected to the…	2021/10/29	CN113989961A
400	Secure, certificateless, searchable public key encryption scheme for industrial internet of things (IoT) environments, involves retrieving ciphertext and returning result to user	The method involves using the servers public key and data users public key to encrypt the keyword and upload it to the cloud The servers public key is used to calculate the keyword A trapdoor for retrieval is generated and sent over the open channel to the cloud server The ciphertext is retrieved and the result is returned to the user after the cloud server receives the trapdoor The function exec…	2017/10/31	CN107580003A
401	Fusion method of cloud edge computing and artificial intelligence in police industry comprises distributing deep learning technology to police cloud, and completing reasoning when end of edge continues to feedback inference results	Fusion method of cloud edge computing and artificial intelligence in police industry comprises distributing deep learning technology to a police cloud pipeline and edge side where the police cloud is responsible for the training of basic models with large amounts of data and large calculations personalized model distribution according to the needs of the edge side deploying deep learning models a…	2019/10/30	CN111199279A
402	Safety system based on cloud and edge end data exchange, has safety data exchange device arranged between management information area of enterprise network and production control area, and enterprise production control zone provided with post-positive agent	The system has a data exchange preagent 220 arranged in a nonmilitary area of an enterprise network The data exchange postagent is connected with a public cloud network through an enterprise firewall 210 A safety data exchange device 500 is arranged between a management information area of the enterprise network and a production control area An enterprise production control zone 400 is provided w…	2021/07/27	CN113709109A
403	Method for realizing network security defensing based on simulated state in industrial control, artificial intelligence, cloud computing/cloud service and mobile payment fields, involves taking out candidate execution body from heteruge pool to replace untrusted execution body	The method involves obtaining a user request by an input agent The user request is distributed to a heterogeneous execution body of an execution body set An execution result is obtained corresponding to the heterogeneous executing body An executing process characteristic is obtained when the heterogeneous execution body executes the user request The executing process characteristics are identifie…	2023/05/19	CN116846589A
404	Non-invasive manufactured product defect and connectivity information identification artificial intelligence cloud computing device, has micro-processing unit for analyzing camera image by machine learning software in cloud server	The device has an industrial camera combined with a microprocessor unit A camera captures graphic images of finished products A conveyor belt automatically brings a list of semifinished or finished products to be detected by the camera The camera captures images of an item quickly and easily The microprocessing unit sends a camera image obtained from the finished product passing on the conveyor b…	2019/06/25	CN110290203A
405	NB-IOT-based , 5G and Beidou wireless network management machine, has machine body integrated with NB-IOT channel, and RJ45 Ethernet interface and RS485 industrial bus interface connected with processor, database memory and RJ45 Ethernet interface	The utility model claims an IOT 5G Beidou NBof wireless network management machine comprising machine body the machine body is integrated with a NBIOT channel 5G communication channel a Beidou communication channel NB antenna 5G antenna Beidou antenna a processor a database memory RJ45 Ethernet interface and RS485 industrial bus interface NB antenna connected to NBIOT channel 5G antenna connected…	2019/05/23	CN209642670U
406	Binocular artificial intelligence (AI) human faces tracking camera used in e.g. food and beverage detection, has SENSOR plate whose end face is symmetrically provided with two groups of PC plastic lens seat	The utility model relates to high definition intelligent industrial camera technology field claims a binocular AI human faces tracking camera in order to improve the camera human faces the camera the back side of the camera visual angle cover is provided with a binocular cloud platform upper shell assembly the end face of the front shell of the doublemesh cloud platform upper shell assembly is em…	2021/07/28	CN215420512U
407	Remanufacturing intelligent laser involves obtaining point cloud data model of portion to be repaired and comparing with a standard Computer-aided design model of portion to be repaired to determine area to be repaired	Remanufacturing intelligent laser involves obtaining a point cloud data model of the portion to be repaired and comparing with a standard Computeraided design CAD model of the portion to be repaired to determine the area to be repaired automatically generating cladding path through the path selfplanning module and using intelligent algorithm to determine initial process parameters based on the pr…	2018/12/18	CN109487267A
408	Energy efficiency information gateway-based energy efficiency management cloud platform network information system has energy efficiency information system that is connected to household energy efficiency management subsystem	The system has an energy efficiency management platform that is provided with a network information subplatform The network information subplatform passes through a terminal device a wireless router a cloud server and an energy efficiency information system The energy efficiency information system is connected to a household energy efficiency management subsystem a grid smart energy network subsy…	2019/11/20	CN111047279A
409	Artificial Intelligence unloading optimization method for random task in industrial internet of things, involves predicting edge computing entity network when fault time prediction is terminated and communication is not restored	The method involves obtaining basic information of a production area device A local calculation energy consumption model an edge server energy consumption calculation model a device cache task queue and an edge server caching task queue are calculated A minimum total energy consumption of an edge computing entity network is calculated in a single time slot An optimization model is constructed acc…	2022/03/11	CN114520768A; CN114520768B
410	Internet-of-things based discrete workshop digital tracing method, involves transmitting work piece processing information to small wave data collector, and transmitting key process parameter to data collector of small wave	The method involves establishing a production information storage area corresponding to a work piece in a cloud platform storage area A work piece data collecting system is equipped with multiple photoelectric sensors for counting the work piece Work piece processing information is recorded in a production information storage area of the corresponding work piece The work piece processing informat…	2020/12/22	CN112765768A; CN112765768B
411	Intelligent data evolution system, has optimization module for optimizing and simulating data passing through monitoring module, and for obtaining optimal solution of process parameter of device optimizer by solving simulation model	The system has a data processing unit for optimizing value relationship between input and output based on running data of an operation device transmitted by a control system A monitoring module sets monitoring objects and index based on preset goals and benefits and judging modules The judging module judges the data collected by the monitoring module based on preset goals and benefits and an anal…	2019/09/11	CN110633852A
412	Machine vision and edge intelligence based welding process monitoring and quality diagnosis method, involves obtaining data to execute welding operation task, and establishing iteration model to facilitate cloud deployment	The method involves establishing a welding quality artificial intelligence prediction model by using a cloud artificial intelligence computing server Angle of a light source is measured A molten pool image is obtained by using a molten pool visual monitoring unit after an image collecting instruction is received from an equipment controller An image sequence is continuously formed Image processin…	2021/12/14	CN114167830A
413	Industrial big data displaying geographic information system platform, has geographic information system module for collecting geographic information and establishing bottom map, and service system providing basic map service for users	The platform has a geographic information system GIS module for collecting geographic information and establishing a threedimensional bottom map A data analysis module analyzes and processes data based on data mining technology to obtain valuable derivative data and comprehensively analyzes an operation condition of a device through a decision algorithm of a genetic algorithm and an optimization …	2020/12/29	CN112579845A; CN112579845B
414	System for providing digital payment for transaction of money through face recognition through smartphone, has computer processor receiving data from point-of-sale device and comparing data with information stored in database through OTP	The digital payment system comprises a computer processor receiving data from a pointofsale device and comparing the data with information stored in a database through OTP which is generated after face recognition A check authorization system calculates a risk score based on the comparison and uses the score as a factor in deciding whether or not to approve the check transaction after entering OT…	2022/11/14	IN202211065006A; ZA202301904A
415	Safety monitoring system based on narrow band internet of things (NB-IoT) for steel frame structure e.g. large factory, performs series of operations by mobile phone, and provides abnormal early warning through cloud platform	The system has connecting components that connect a follower sensor and the box casing components with a steel frame structure The follower sensor and a temperature sensor are electrically connected to the electrical components on a circuit board A protective cover protects a fixed card seat and a box casing of the follower sensor from being impacted by the external forces so as to not affect the…	2020/05/14	CN111457883A; CN213274202U
416	Method for providing systematic approaches to identify impact of artificial intelligence in growth of agriculture and food sector, involves providing moisture content indicative output signal as function of oscillation frequency	The method involves predicting expected weather conditions relative to the energy requirements associated with the migration of moisture from an interior of an individual grain to a surface The results are ranked based on matching the user data with the artificial intelligence model A data storage component is adapted to store specifications and anticipated state information for multiple input se…	2023/02/15	IN202341009976A
417	Method for identifying similar industrial device fused with machine vision and proximity estimation in industrial internet of things (IoT), involves collecting Bluetooth wireless signal strength information of equipment to complete proximity estimation for industrial equipment after data analysis	The method involves cutting a video stream of an industrial device obtained by a camera into pictures by a robot The obtained pictures are sent to target detection algorithm for detection The pose parameter rotation matrix and translation matrix of robot is inputted into pose estimation algorithm A pose estimation algorithm is calculated to obtain translation matrix of robot camera The Bluetoothw…	2023/03/14	CN116503698A
418	Intelligent management coal dressing platform has API module, industrial big data module, industrial gateway module, algorithm engine module, industrial vision module, platform pushing module has basic service module	An intelligent management coal dressing platform comprises API module industrial big data module industrial gateway module algorithm engine module industrial vision module platform pushing module basic service module edge calculating module and digital twinning module The API module is used for device management product management data management and command management The industrial big data mod…	2020/12/30	CN112871703A; CN112871703B
419	Shared cloud office platform has market module that includes demand database and expert database such that demand database includes needs of variety of different industries, and requirements correspond to certain remuneration	The shared cloud office platform has a cloud terminal 3 that is connected to a smart office system 2 through a cloud server 1 The smart office system includes a message module 21 a work module 22 a market module an office module and a personal module The message module includes a demand release unit a project creation unit and a team creation unit The market module includes a demand database and …	2020/09/04	CN111985908A
420	All-optical intelligent industrial gateway based on edge computing, has passive optical network terminal chip module whose uplink port is connected to optical line terminal, and communicates with data center through all-optical network	The gateway has an edge calculation processing module that is provided with a data transmission interface supporting a industrial control protocol and is connected to an Ethernet switch module through a network port A downlink path of switching module collects industrial equipment working condition information The edge control program is run to calculate industrial equipment control signals and i…	2019/06/14	CN110266585A; CN110266585B
421	Industrial cloud data processing device for electric equipment production monitoring, has small conical gear is in engaged connection with large conical gear, big conical gear provided with worm wheel, and one side of worm wheel engaged with worm	The device has a data processor 1 is installed in the inner part of an adjusting box 2 The data processing box in the adjusting box is provided with a top rod The periphery of the top rod is hinged with a linkage rod One side end of the linkage rod is in threaded connection with the screw rod through the movable seat One side end of the screw rod is provided with a small conical gear The small co…	2023/08/01	CN116981199A
422	Cloud-based optical fiber fusion splicing equipment management system, has power module configured to supply power for control module to work, control module transmits data code to internet of things module through microprocessor	The system has an optical fiber fusion device monitoring node provided with a power supply module an internetofthings module a control module and an antenna module The power module is configured to supply power for the control module to work The control module transmits a data code to the internet of things module through a microprocessor according to a communication protocol The internet of thin…	2022/11/30	CN115883554A
423	Method for mine ventilation optimization using coal mine ventilation system, involves calculating optimal quantity of ventilation needed for that zone of interest in terms of machinery locations and status and operating status of personnel	The method involves calculating the need to ventilate a zone of concern The optimal quantity of ventilation needed for that zone of interest in terms of machinery locations and the status and operating status of personnel are calculated The remote control of the flow of ventilation in that zone of interest is calculated An optimum ventilation volume is determined which consists of the computation…	2021/07/17	IN202121032245A
424	Method for quality inspection of electric commercial product packaging box based on internet of things (IoT), involves making qualified melt enter into next smelting process, and sending unqualified melt to flaw raw material recycling workshop for processing	The method involves grouping the raw materials according to the number of injection molding device and sampling each group of raw materials to detect the water content Each group of raw materials is put into corresponding injection molding device for melting The raw material melts in a molten state in each injection molding device is sampled The quality inspection is performed on the sampled melt…	2022/04/24	CN114754819A
425	Artificial intelligence-based industrial energy storage system control system, has predictive charge and discharge controller controlling energy storage system based on optimal energy storage system charging and discharging strategy	The system has a power information supply device 200 that provides power usage information An analysis server 300 generates a power usage prediction model using the power usage information and transmits trained model data using a neural network The analysis server generates power usage prediction data according to the power usage information based on the learned model data an optimal energy stora…	2018/12/27	KR2020084454A; KR2232513B1
426	Procedure for creating industrial solution with artificial intelligence, involves storing information about data, applications and models for artificial intelligence in tuples of knowledge graph	The method involves creating a proposal for an architecture of a KIS with artificial intelligence AI by a computer after entering a problem AB The tuples of a knowledge graph KG with the first information about data D the second information about applications A and the third information about AImodels AIM are stored The tuples of the first and second information are partially linked with the tupl…	2020/08/28	EP3961517A1; WO2022043455A1
427	System for monitoring transmission tower status using power line communication, has intelligent monitoring server that receives data from data server and determines whether there is abnormality in transmission tower	The system has sensor installed in each transmission tower A data concentrator that receives sensing data detected by the sensor The data server receives sensing data from data concentrators The intelligent monitoring server receives data from the data server and determines whether there is an abnormality in the transmission tower The data communication communicates from sensor to the data concen…	2022/03/18	KR2023136295A
428	Comprehensive energy-saving algorithm of refrigeration device IOT centralized remote monitoring system, has comprehensive energy saving algorithm that analyzes and compares collected data information with set related parameter	The system has a terminal controller that transmits the collected refrigeration device data to the industrial internet gateway through the LoRa wireless communication module An industrial internet gateway transmits the transmitted data to the data processing and storage and sends the data information to the cloud monitoring platform A comprehensive energy saving algorithm analyzes and compares th…	2022/04/07	CN114909867A
429	Endowment industry intelligent monitoring wearable device for elder people, has sensor module provided with sign detecting module, and processor module processing information collected by sensor module and sent to cloud service platform	The device has a sensor module provided with a sign detecting module a gyroscope and motion monitoring modules The sign detection module detects sign information of an elder people and generates health data A gyroscope monitors attitude of the elder people and obtains specific gesture sent to a processor module A motion monitoring module records daily motion information of a wearer The processor …	2017/09/01	CN107765847A
430	System for remote monitoring industrial internet of things device based on large data for medical treatment, has cloud historical data convolutional neural network learning module connected with guide module, and cloud history data and data of industrial internet of things data set stored in cloud	The system has a cloud historical data convolutional neural network learning module 3 connected with an output reference guide module 4 An output end of a cloudhistorical data network is connected with a server data storage module 5 The cloudhistorical data and the data of an industrial networking device history data deep learning expression An industrial internet of things device comprehensive m…	2023/03/14	CN116184965A
431	Method for interconnection and inter-working of industrial Internet field big data and cloud information, which involves generating a network state topology map based on the connection status of terminal nodes, edge computing nodes	The method involves generating a network state topology map based on the connection status of terminal nodes edge computing nodes and cloud computing nodes All services are prioritized according to the delay requirement threshold Edge computing is performed and cloud based on the shortest endtoend processing delay principle calculation and allocation of network bandwidth resources according to th…	2019/12/13	CN111131421A; CN111131421B
432	Digital twinning manufacturing unit protocol standardization and industrial big data real-time integration method, involves storing data to database cluster of edge layer based on partition synchronization mechanism	The digital twinning manufacturing unit protocol standardization and industrial big data realtime integration method involves establishing an OPC UA information model of a field device An OPC server is generated as a realtime database of an edge device according to the OPC UA node An OPC UA protocol access port is provided Realtime data of a cloud end large data service collecting edge device is …	2020/09/10	CN112099948A; CN112099948B
433	Internet of things (IoT) cloud broker server, copies function of broker to proxy server of internal network so as to judge data received from lower node and received data when real time control is requested	The cloud broker has an internal network broker server which is communicated with the cloud server through IoT communication for real time control The function of the broker is copied to the proxy server of the internal network so as to judge the data received from the lower node and the received data when the real time control is requested USE Internet of things IoT cloud broker server The indus…	2016/03/30	KR2017111954A
434	Internet of things (IoT)-based robotic system for performing advanced access control and surveillance, has LCD display used to display data detected and collected by sensors, and cloud platform used to display detected and collected data in web application	The system 100 has a microcontroller 102 to control the entire system using a Rapsberry Pi Zero W microcontroller programmed with the Python language A variety of sensors 104 are used to perform various detection tasks such as temperature detection air pollutant detection metal target detection and nearby object detection A highresolution camera 106 is used for taking photos and videos to keep an…	2022/07/05	DE202022103739U1
435	Industrial monitoring system based on big data, comprises the acquisition module, which is connected to the processor, the alarm module is connected to the processor, the processor is also connected to the power supply module	The system comprises the acquisition module 1 which is connected to the processor 4 The alarm module 3 is connected to the processor The processor is also connected to the power supply module The processor has a database The Information transceiver module 13 analysis the processing module 11 and update module 10 The processor is connected to the cloud server 6 through the wireless module 5 The bu…	2019/03/28	CN111090265A
436	Lightweight artificial intelligence (AI) model construction method based on independent controllable software and hardware platforms involves issuing early warning signal, when embedded hardware platform predicts that probability of failure of container in future operation is high based on AI model	The method involves obtaining S1 the internal storage medium parameters of the container The pressure floating coefficient of the container the defect discrete index and the impact amplitude of the bent portion of the pipeline is comprehensively calculated S4 to establish an abnormal coefficient The abnormal coefficient is compared with an abnormal threshold value to complete the artificial intel…	2023/08/29	CN116822255A
437	Big data based industrial control system, has big data processing module for analyzing rationality and meaning of predicted result according to system behavior predicted value, and adjusting problem by using evaluation indexes	The system has a calculation managing unit for initializing a calculation task for generating a calculation object to uniformly manage fullylife cycle process of the calculation task An intelligent sensing layer is provided with a clustering tag to obtain clustering data of a node A main system optimizes node data where a network transmission layer and an intelligent sensing layer are thinned The…	2020/12/03	CN112508382A
438	Artificial intelligence based online store management and products selling device for use in retail industry, has control unit for managing device centered on kiosk to be linked and controlled based on internet of things	The device has a control unit for managing a device centered on a kiosk to be linked and controlled based on an internet of things IoT A kiosk management unit maps and stores information about a member and issues the information to the member A server offers store operations services completed with an automated ordering unit that programs and executes orders to a supplier A proximity sensor regul…	2022/09/21	IN202241053931A
439	Industrial control monitoring system based on big data, has mobile terminal receiving system that is relevant staff to install terminal application on smartphone, computer, tablet, digital camera and personal digital assistant (PDA)	The industrial control monitoring system has a data acquisition system that includes a gas sensor an air quality sensor and a ZigBee network The selforganizing network of field device and collect package and upload monitoring data is completed The wireless transmission system connects ZigBee network on monitoring site to data server in cloud A ZigBee communication module is required to communicat…	2018/11/19	CN109669405A
440	Artificial intelligence and Internet of things (IOT) based system for monitoring and detection of electricity theft, has microcontroller that makes calculations for measuring energy units, and display unit that displays energy consumed	The system has electronic energy meter that comprises an appropriate current and voltage sensors to get the input current and voltage information from the circuit and the values of currents and voltages are conditioned to get net voltages and current A analog to digital converters samples and quantizes the analog current and voltage signals to give digital output A digital signal processors multi…	2020/07/29	AU2020101562A4
441	Industrial internet of things (IoT) for failure processing of pipeline device, has sub-platforms of sensing network platform that issues fault processing instruction file to corresponding manufacturing device, where manufacturing device executes fault processing based on fault processing file	The industrial IoT has a user platform a service platform a management platform a sensing network platform and an object platform that are sequentially interacted The user platform issues a fault processing instruction based on an identification result and a selfrepairing result where the instruction is sent to a subplatform of a sensing network platform sequentially through the subplatform of th…	2022/06/10	CN114742254A; CN114742254B; US11599095B1; US2023116673A1
442	Method for constructing industrial Big-data-oriented processing platform for enterprise productivity and competitiveness, involves storing processed data results in data pool, and performing diversified display on data pool by utilizing Grafana connector	The method involves obtaining industrial big data from multiple data sources The acquired data is pushed to a Kafka RTM Network communications softwarebased message queue in real time to enable the data to serve as a producer of the message queue The acquired data is preprocessed the data sequence is sequenced and themes are distributed in the message queue A corresponding threshold value of the …	2021/10/22	CN114003405A
443	Face clustering results improving method based on space-time and group information useful in big data and artificial intelligence technologies in security industry, involves inputting human face feature to be clustered, and deleting outlier from cluster	The method involves inputting a human face feature to be clustered A search threshold value and a similarity threshold value are set The human faces are inputted in a prestored human face characteristic library A similarity matrix of two features is generated Time span information and latitude and longitude information of two characteristics in a characteristic group are obtained The time span in…	2021/09/27	CN113807458A
444	Artificial intelligence camera device for protecting personal information in edge computing system, has processor that detects object distinguished from pre-stored background screen in image data and generates skeleton graphic corresponding to object	The AI camera device has photographing module that generates image data A processor is connected to camera module for processing the image data and memory is connected with processor for storing the data The processor detects object distinguished from prestored background screen in the data and generates skeleton graphic based on shape of object A communication module transmits or receives signal…	2020/06/19	KR2021157241A; KR2366700B1
445	Method for converting PLC data into JSON format by using Node-RED, involves converting received published data into JSON format by using Node-RED platform, and testing converted data by using data debugging node of Node-RED platform	The method involves constructing S1 a NodeRED platform running environment for field device data acquisition and transmission and running the NodeRed platform running environment The realtime data of the PLC substation is collected S2 by using an OPC protocol The collected realtime data is converted and published S3 by using OPC software The published data of the OPC software is received S4 by us…	2022/12/02	CN116095161A
446	Tiny-ML based ultra-low power consumption high reliable end side predictive maintenance system, has intelligent monitoring terminal for performing data communication with cloud platform of remote end, and time length for depending on requirement of user and application	The system has an intelligent monitoring terminal embedded with multiple low power consumption sensors for collecting multidimensional original state information of a factory device at an end side The intelligent monitoring terminal is provided with a TinyML model for providing low power and high reliability of a lowpower consumption SoC The intelligent monitoring terminal preprocesses the multi …	2022/11/04	CN115941729A
447	Intelligent safety helmet user safety protection and assistance device for use in industrial site, has edge-based helmet artificial intelligence platform module for generating industrial site safety management data related to video	The device has an edgebased helmet artificial intelligence platform module 800 for generating industrial site safety management data related to industrial site safety management data and for driving the helper mode A smart sensor module 600 is located on one side of the mask face shields module and one side of the air flow generation module and detects and senses the user body temperature blood p…	2021/04/23	KR2294266B1
448	Trade big data management method based on an industrial identification analysis, involves allocating commodity identifications, and preset commodity routing information corresponding to the commodity identifications	The trade big data management method involves allocating commodity identifications and preset commodity routing information corresponding to the commodity identifications The warehousing information is accepted and associates the commodity barcode information with the product routing information that is checked and the product identification data is generated The product identification data is su…	2020/07/24	CN111882275A
449	Intelligent stream traffic management service system has information management platform whose sub-modules are controlled based on geographic information technology and large data analysis system	The system has a comprehensive waste water industrial park regulating service subsystem which is distributed to user mobile terminal The transportation monitoring system 4 and big data analysis information management platform are arranged on the cloud computing server based on geographic information technology The traffic signal lamp system is arranged at each intersection The submodules of the i…	2016/11/01	CN106503941A
450	Smart intelligent safety management service providing system for preventing industrial accidents occurring at construction sites and manufacturing sites, comprises a camera that is used to output images taken at the construction sites in real time	The system 1 has an output terminal 400 that outputs a risk event analyzed by an image taken at construction sites and a manufacturing site of an input terminal 100 A receiving unit receives the image taken by the input terminal An output unit transmits a dangerous event to the output terminal when the dangerous event is output from an artificial intelligence algorithm A blind spot removal unit a…	2021/08/23	KR2500474B1
451	Big data based industrial device system, has internet-of-things box for collecting and analyzing data and passed through 4G base station, and 4G base station for transmitting data to internet-of-things platform	The system has an internetofthings box for collecting and analyzing data transmitted by a production equipment where the internetofthings boxes are passed through a 4Gbase station The 4Gbase station transmits the data to an internetofthings platform The production equipment is provided with a machining equipment a stamping equipment and an injection molding equipment where the machining equipment…	2019/12/24	CN111190398A
452	Internet of Things (IoT)-enabled smart industrial machines health monitoring decision aid system, has display unit attached with smart local slave device that can display status of different monitoring machines	The system has physical sensors for machine health status monitoring and collecting realtime machine parameters values from the industrial application and stored parameters to the industrial cloud through smart local slave device and IoTenabled gateway device The master device is entrusted aggregation measurement of physical signal and transfer to the smart local slave device through an infrastru…	2019/07/15	IN201931028266A
453	Industrial large data based intelligent parameter adjusting method, involves selecting and splitting model, testing model, selecting optimal model according to test result, and determining model optimal solution	The method involves cleaning data Cleaned data is standardized A model is selected and split according to a preset proportion The model is trained through standardization data The model is tested An optimal model is selected according to a test result Model optimal solution is determined The data is supplemented according to a data characteristic Invalid data is deleted according to severity of d…	2020/08/04	CN111949640A
454	Artificial intelligence fire-fighting smart information management platform for use in field of fire-fighting information management in industrial park, has fire protection record classification module for extracting fire protection device from each extracted fire protection record	The artificial intelligence firefighting smart information management platform comprises a park fire protection record extracting module for extracting a fire protection record in an appointed industrial park in a set time period A fire protection record classification module is provided for extracting a fire protection device from each extracted fire protection record and to classify the fire pr…	2022/10/12	CN115601010A; CN115601010B
455	Power system edge calculation and data distribution device based on industrial control computer has data distribution module connected with power data cloud end to extract data from system database according to user setting to send content	The device has a data obtaining module which is used for performing information interaction between an interface circuit and a smart ammeter The core industrial control module is provided with a CPU microprocessor and a memory The CPU microprocessor is used for processing total power load data sent by the data obtaining module The memory is used for storing the total power load data and a data pr…	2021/03/12	CN113050486A; CN113050486B
456	Internet of things based intelligent power collection instrument, has setting unit including artificial intelligence learning module that includes microphone, speaker, storage module and cloud processing module	The instrument has a central processor connected with a communication unit a measurement unit a display unit and a setting unit A metering unit obtains power consumption data that is transmitted to a central processor The display unit includes a display screen that is connected to the central processor through a display driver A setting unit includes an artificial intelligence AI learning module …	2020/02/14	CN111257632A
457	Non-invasive intelligent gateway data real-time collecting method based on artificial intelligence (AI) analysis involves connecting cloud server to AI status analysis module, and using camera module for monitoring and imaging in area, and connecting camera module and display device by gateway	The method involves connecting camera module with a display device through a gateway A collecting module is connected with an end of the industrial control display device An end of an artificial intelligence AI state analysis module and a cloud server are connected with the collecting module The cloud server is connected to the AI status analysis module A camera module is used for monitoring and …	2022/01/11	CN114374823A
458	Method for operating field device in system with internet of things (IoT) platform, involves outputting signal based on evaluation for operation of device and other devices directly or indirectly connected to platform	The method involves transmitting a device identification ID of a field device to an internetofthings IoT platform 1 The device ID 3 of the field device 2 is compared with device IDs stored in a database 4 Connectivity data associated with the device ID is transmitted to the IoT platform when the connectivity data are stored in the database The connectivity data for the device identification is re…	2021/11/02	EP4174593A1; WO2023078719A1
459	Method for configuring industrial Internet of Things (IoT), involves assembling device information by IoT platform, and sending standard information to application layer system, in which standard information meets running standard of application layer system	The method involves obtaining device information from a programmable logic controller PLC device according to a preset configuration information when the PLC device accesses an Internet of Things IoT platform The device information is assembled by the IoT platform according to the preset configuration model to obtain standard information The standard information is send to an application layer sy…	2022/03/07	CN114745284A
460	Infrared image-based generator carbon brush temperature monitoring system, has fourth generation internet-of-things card wirelessly communicated with cloud server through fixed interneter protocol address and thermal imager number	The system has fourth generation 4G network and cloud server that are connected with data of an infrared thermal imager to a network through an industrial router 4G internetofthings IoT card is wirelessly communicated with the cloud server through a fixed internet protocol IP address and thermal imager number A system main body is provided with a host computer software and database management sof…	2021/09/30	CN113836816A; LU500843B1
461	Concrete enterprise big data management system comprises big Data Management Platform built on wide area network, sub-station application management integrated industrial control system and monitors production of mixing stations	Concrete enterprise big data management system comprises a big Data Management Platform multiple substation application management platforms and a mobile information management platform The big Data Management Platform is designed with BS architecture and built on a wide area network The substation application management platform utilizes a CS architecture platform and is independently deployed f…	2019/11/12	CN110874718A
462	Industrial IoT for regulating spare units inventory, has user platform that generates first instruction corresponding to platform corresponding to service platform, sub-platform receives first instruction	The industrial Internet of Things IoT comprises user platform that is sequentially a service platform a management platform and a sensing network platform and an object platform where the service platform and the management platform are independently arranged The user platform generates a first instruction corresponding to the platform corresponding to service platform The subplatform receives th…	2022/06/07	CN114723375A; CN114723375B; US11782424B1
463	Internet of things (IoT) monitoring system used in industrial equipment, has main control module that is configured to send alarm command to cloud server and user terminal to prompt relevant personnel	The system has a sensor control module that is configured to process data the from a sensor module and send the processing result to a main control module A main control module is configured to receive from the sensor control module the production environment data acquisition module the switch quantity acquisition module The monitoring data is collected by the electrical data collection module is…	2018/04/24	CN108810081A
464	Industrial internet platform security maintenance system based on artificial intelligence for use in e.g. digital, has data monitoring unit for monitoring obtained operation data and generating monitoring result to transmit to information output unit	The system has an information collecting unit for obtaining the basic information of the target object The basic information of the target object is transmitted to the safety protection unit A safety protection unit is provided for analyzing the obtained target object basic information A high brightness label processing is performed on the prewarning user The basic information of the normal user …	2023/07/10	CN116800515A
465	NB-IoT based traditional industrial electronic equipment management system, has monitoring platform for obtaining monitoring data to be presented, and displaying operation situation of traditional industrial electronic equipment by web page	The system has multiple traditional industrial electronic equipment connected with a multi interface NBIoT device The multi interface NBIoT device is connected with a base station communication operator by a NBIoT protocol The base station communication operator is connected with a device management system The device management system is connected to a database device An equipment management syst…	2019/01/28	CN109788063A
466	Artificial intelligence based mobile crane ground workshop and operator risk detection system for analyzing cause of accidents for mobile cranes on ground of mobile crane, has mobile crane that performs safety accident response scenario	The system has mobile crane that is equipped with three UWB VT sensors The worker or object is equipped with UWB PT sensor so that the three UWB VT sensors detect the position where the three circles contact from three circles with a diameter corresponding to the distance to the PT as the position of the operator or object The mobile crane is provided with a crane operation detection sensor for d…	2020/11/11	KR2278248B1
467	Fifth generation artificial intelligence internet of things control host based on advanced reduced instruction set computer machine architecture, has digital acquisition port, edge computing interface, and network card set to controller	The framework has a digital acquisition port an Enhanced Data rates for Flobal system for mobile communication Evolution EDGE computing interface and a network card directly or indirectly connected to the controller where the Ethernet interface is Giga bit bandwidth RJ45 Ethernet interface The digital collecting port comprises RS485 port RS232 port Controller Area Network CAN interface Serial Per…	2021/05/27	CN113238986A; CN214954962U
468	Multi-big data collecting and power analysis system for use in industry, has power data visualization sub-system to perform visualization display of power load data and user power utilization behavior data	The system has a power information big data subsystem provided with a distributed power information collecting component a local memory and a cloud memory The distributed power information collecting component collects power information big data A power data analysis subsystem is provided with an electric power load management server and a user electric behavior analysis server The power data ana…	2020/12/11	CN112488876A
469	System for monitoring e.g. moving or stationary assets, of moving items in monitored environment, has cloud platform for performing data analytics on monitoring data and providing user interface that enables user to monitor physical assets	The system 110 has monitoring devices 104 attached to monitored physical assets 102 and collecting monitoring data from the monitored physical assets An internet of things IoT communication protocol overlay enables synchronized uplinks from the monitoring devices to an access point 112 through IoT links 106 and governs transmissions of the collected monitoring data by the monitoring devices to th…	2017/10/31	US10212494B1; CA3043924A1; AU2018358931A1; WO2019089454A1; CA3043924C; EP3535958A1; AU2018358931B2; MX2019005447A1; JP2020510248W; EP3535958B1; ES2877188T3
470	Big data based industrial production operation platform, has product production module for receiving production signal, obtaining total amount of material in actual production and updating data in database according to total amount of material in actual production	The platform has a data collecting module for obtaining material information and sending the material information to a product production module A data processing module receives the material information obtains material target total amount generates a production signal after detecting that material information satisfies the material target total amount in a factory and transmits the production s…	2022/09/08	CN116308023A
471	Method for detecting network flow abnormality for big data platform based on industrial internet and big data, involves sending dynamic safety strategy to target terminal device, and determining abnormal request in to-be-processed request	The method involves establishing a flow detection channel corresponding to a target terminal device through a device interface parameter Realtime network flow of the target terminal device is collected through the flow detection channel A flow curve is drawn corresponding to the target terminal device based on the realtime network flow A dynamic safety strategy is generated according to a state p…	2020/07/14	CN112788047A
472	Discrete manufacturing industry technique, action and man-hour intelligent coordination algorithm, involves producing product production process line according to process flow, and designing production line with field attribute	The method involves building a process flow of an upper layer structure process in a process of adjusting and taking a production process A combined algorithm of standard production action and matching process action is invoked from a process action library to calculate process action time A bottleneck process time is transferred from the process time Data for a yield budget of the bottleneck pro…	2021/08/06	CN113627777A
473	Internet-of-things system i.e. Microsoft Azure internet-of-things edge system, for managing scheduling across internet-of-things devices for e.g. smart home application, has scheduler module that flags scheduled event occurrences and transmits task-specific triggered messages to requestor module	The system 100 has an edge hub 118 communicatively coupled to an internetofthings IoT hub 112 and to a set of subsystem devices A requestor module performs a task according to a requestor module schedule A scheduler module comprises a persistent time loop and receives a scheduler request from the module through the edge hub The scheduler module transmits a part of a subsystem schedule to a persis…	2021/12/29	US2023205577A1
474	NB-IOT-based industrial wireless communication device, has MCU chip connected with base station center through NB-IOT module and fixed with server through UDP, and watchdog chip for operating MCU system	A NBIOTbased industrial wireless communication device comprising an MCU chip NBIOT module a watchdog chip and a power supply module said MCU chip and the NBIOT module electric source module and a watchdog chip connection a power supply module for the MCU chip NBIOT module and watchdog chip power supply said MCU chip for receiving the industrial device transmitted industrial data said MCU chip con…	2018/11/01	CN208922468U
475	Industrial big data real-time collecting and analyzing method, involves configuring coding environment of secondary development platform, and real-time simulation and statistical analysis is performed using data stored in database	The method involves starting a threedimensional 3D modeling simulation software An application programming interface API of the 3D modeling simulation software is periodically invoked A coding environment of a secondary development platform of the 3D modeling simulation software is configured A dynamic link library DLL file is generated A data stream of a socket port is processed in realtime The …	2020/12/11	CN112380783A; CN112380783B
476	Artificial intelligent internet-of-things based protocol self-programming method, involves storing compiled result in embedded industrial computer, and displaying compiled program to protocol according to completion degree of interface	The method involves automatically generating a copy of a standardized interface function code based on a semantic tree A main task is encapsulated with a nonstandard interface according to a standardized interface function by using a protocol generator in an embedded industrial computer Recursive optimization of the copy of the standardized interface function code is performed by probability grad…	2018/11/15	CN109491666A; CN109491666B
477	Internet-of-things environment for enabling closed loop simulations, has cloud computing system for transmitting data package to user device for enabling user device to perform simulations based on data package	The environment 100 has a source that is configured to provide internetofthings IoT data associated with assets 108A108N of industrial plants 106A106M A user device 114 and a cloud computing system 102 are communicatively coupled to the source and the user device The cloud computing system is configured to receive IoT data associated with the asset of industrial plant from source in realtime A di…	2021/06/25	WO2022269020A1
478	Key element linkage risk sensing and remote control system for Internet of Things high risk operation in electric power industry, has a data integrated architecture solution, terminal technical solution, basic data support scheme and technical platform support scheme	The system has a threedimensional model of a first working area and a second working area that are deployed on an Internet of Things IoT edge calculating gateway A Ultra Wide Band UWB personnel locates a base station and a machine vision infrastructure A safety area operator and a device of a distance algorithm are connected with a device A staff activity condition and a risk state are judged The…	2021/08/13	CN113673855A
479	Smart application using cloud-based IOT for night vision patrolling robot used in military areas, is framework designed to monitor nighttime surveillance of home, or other site by gathering crucial data, storing in cloud IoT	Smart application using cloudbased IOT for night vision patrolling robot is framework which is designed to monitor nighttime surveillance of home or other site by gathering crucial data and storing in cloud IoT using IRbased technology in prediction model using CNN where clustering approach is provided to divide users into classes when operating system displaying and informing police and patrol o…	2021/10/19	IN202141047328A
480	Transmission processing system for power time series data from the IoT sensor installed in a power generation facility,	The transmission processing system 1 comprises an internet of things IoT sensor module unit that measures the state of the power generation facility 4 and analyzes the measurement data according to the determination result A power big data analysis unit 3 receives and analyzes the power data from the IoT sensor 5 and generates time series statistical data for the detection target of the power gen…	2018/10/08	KR2020039970A; KR2534367B1
481	System for predicting energy consumption in multiple industries based on integration of artificial intelligence of things and deep learning e.g. Long Short-Term Memory, has prediction unit for predicting future energy consumption of building using real-time data collected from various sensors	The system has a prediction unit for accurately predicting future energy consumption of a building or a facility using realtime data collected from various sensors and Internet of Things IoT devices An interfacing unit is configured to interface a current transformer CT and a potential transformer PT with an Arduino UnoRTM Microcontroller board based on the ATmega328P board by using a biasing cir…	2023/05/08	IN202341032343A
482	Electronic contact device for remotely controlling industrial power device based on Internet-of-things comprises communication unit, memory containing wireless connection information, remote connection control unit, and signal controller	An electronic contact device 100 for remotely controlling industrial power device based on Internetofthings IoT comprises communication unit that communicates with the outside through a wireless network memory containing wireless connection information for accessing the wireless network where wireless connection information is used to access an access point AP and a port number through which a us…	2020/07/15	KR2207715B1
483	Method for making forecasts of impact of climate change and impact on water quality and/or quantity, involves receiving environmental data at computer system from set of sensors within predefined geographic area	The method involves receiving environmental data 902 at a computer system from a set of sensors within a predefined geographic area The environmental data is normalized 904 through a processor of the computer system An artificial intelligence algorithm is executed 906 through a processor which includes inputs to the artificial intelligence algorithm comprise the normalized environmental data and …	2022/01/19	US2023229928A1
484	Economic management data analysis statistical system useful for industrial big data comprises data analysis module electrically connected with display module for displaying analysis processing result of big industry data, and storage server	Economic management data analysis statistical system comprises a data analysis module transmitting information to a single chip module through a wireless transmission module A storage server is electrically connected with a big data platform The big data platform is electrically connected with the single chip module A data collecting module collects related industry information and transmits the …	2021/01/04	CN112800280A
485	Text-oriented industry service internet platform, has scanner connected with central controller by lead wire, and transparent cover provided with camera, where lens of camera is arranged with fixed disk in opposite manner	The platform has an internet platform main body provided with a cloud server 1 a goods presentation device 2 a central controller 3 and a scanner 4 The scanner is connected with the central controller by a lead wire The central controller is connected with the cloud server through TCP The goods presentation device is connected with the cloud server for transmitting data to the cloud server throug…	2017/10/20	CN107798559A
486	Scenic spot artificial intelligent lighting system, has industrial camera whose output end is connected with end of server, and human face image detection module whose output end is connected with input end of image pre-processing module	The system has an industrial camera 1 whose output end is electrically connected with an input end of a server 2 The server is electrically connected with a switch 3 The switch is bidirectionally connected with a scene cloud 4 The scene cloud is bidirectionally connected with a tourist mobile terminal 5 The server is provided with a central processor a memory a solid hard disk and a face recognit…	2020/12/01	CN112434179A
487	Industrial data acquisition and analysis system, has remote control terminal, internet of things service gateway, industrial device, collecting terminal and cloud server, where industrial device and/or acquisition terminal collects data, and download data added to first message queue	The system has a remote control terminal configured to send a first data collection request to an internetofthings service gateway The IOT service gateway obtains identity authentication information from the first data acquisition request to perform identity authentication A cloud server classifies first data to obtain multiple first subdata A data index and storage information of the first sub d…	2022/06/23	CN115208914A
488	Method for cutting head-tail of intelligent plate coil based on industrial big data platform, involves performing plate coil head and tail cutting process by cutter when target plate coil satisfies preset head and tail cutting condition	The method involves obtaining target plate coil high frequency curve data Target plate coil defect data is obtained during target plate heat rolling process First plate coil data and second plate coil data are obtained during target plate coldrolling process according to the high frequency curve data and target plate coil defect data Judgment is made to check whether target plate coil satisfies p…	2019/10/16	CN110728059A; CN110728059B
489	Big data petbyte-level distributed information storage and retrieval platform, has application display layer for providing network space topology structure, network device profile and industrial control device trouble	The platform has a data collecting layer for adopting a distributed high speed front probe server The data collecting layer is utilized for data collection of the mass device A data transport layer extracts and transforms information obtained by the data collecting layer to identify classification information The data transport layer uploads the original information and classification information…	2018/10/24	CN109284296A
490	Method for distribution of cloud resource for internet of things terminal devices, industry applications and rule data filtering and forwarding modules, involves generating authorization identifier , opening cloud resource use authority according to cloud resource application request	The method involves obtaining an account registration request Account registration is performed and the authorization identifier is generated according to the account registration request The cloud resource application request is obtained according to the authorization identifier The cloud resource use authority is opened according to the cloud resource applications request The first level accoun…	2021/12/30	CN114389868A
491	AliCloud and convolutional neural network module algorithm based water surface cleaning robot fishing robot, has interactive system provided with narrowband internet-of-things module, AliCloud internet-of-things platform, personal computer terminal and terminal cloud platform	The robot has a vision processing system provided with a camera and an industrial control computer A power control system is provided with a driving system board a propeller motor and an air pump propeller A sensor is provided with a global positioning systemBeidou navigation positioning module an MPU6050type attitude sensor a front ultrasonic sensor a left ultrasonic sensor and a right ultrasoni…	2021/11/15	CN113895575A; CN113895575B
492	Method for designing low-code coal mine industrial Internet of Things development platform, involves constructing a low-code component artifact box, and constructing technical system of low-code coal mine industrial Internet of Things development platform	The method involves constructing a lowcode component artifact box A technical system of a lowcode coal mine industrial Internet of Things IoT development platform is constructed An architecture of a coal mine industrial IoT development platform is constructed where the lowcode component toolbox includes a data communication protocol driver component a data classification business logic processing…	2023/06/02	CN116774977A
493	Cloud gateway device for gathering and sending industrial data to e.g. web-based cloud platform, has cloud interface component coupling cloud gateway device to cloud platform and sending data to cloud platform	The device has a device interface component receiving data from an industrial automation system A cloud interface component couples the cloud gateway device to a cloud platform 102 and sends the data to the cloud platform An encryption component encrypts the data before sending the data to the cloud platform An interface component retrieves data from controller tags of an industrial controller ie…	2012/02/09	US2013212214A1
494	Internet of Things (IoT) driven machine learning (ML)-based automated water quality monitoring system for industrial building, has temperature sensor and IoT sensors to collect essential data and store in cloud IoT	The system has a temperature sensor and IoT sensors to collect the essential data and store in the cloud IoT The semsors timely notifications the user if the user system encounters health issues before stop of the operation The system notifies the user on message and email when the measured parameters cross threshold level The system substantially assists in guaranteeing proper water quality and …	2022/03/03	IN202241011687A
495	Method for building industrial Internet platform trusted system based on block chain technology, involves performing modularization and transferalization of industrial production. networking collaboration, personalized customization and service extension	The method involves widely collecting data from different sources and different structures The mass industrial data is acquired The deep analysis of mass data is realized through industrial mechanism and data science The modularization and transferalization of industrial production networking collaboration personalized customization and service extension are performed The data of different source…	2021/11/27	CN114066531A
496	Artificial intelligent machine vision detecting platform for identifying handwriting optical character, has data uploading module connected with computer through data line, alarm fixed on two sides of transmission belt, and wire connected with computer	The utility model claims an artificial intelligent machine vision detecting platform for identifying handwriting optical character comprising a visual optical character collecting part and an embedded GPU artificial intelligence computer the visual optical character collecting part comprises a cradle head and a conveyor belt the lower part of the cradle head is fixed with a bracket an industrial …	2020/02/27	CN211479152U
497	Industrial device cloud internet of things (IoT) system, has information analysis module that obtains data information in information storage module, performs analysis and processing, and displays through information display module	The system has an information management module an equipment management module an information analysis module an information storage module and an information display module The information analysis module is connected with the information management module equipment management module information analysis module and information display module The information storage module stores basic informatio…	2020/07/13	CN111917836A
498	Artificial intelligence and Internet of Things (IoT) based digital marketing strategies, approaches and result is popularity of organizations integrating technology into their digital marketing strategy using IoT-based through AI- Programming	The method involves making a strategic shift to clientcentered marketing strategies provide businesses the opportunity to engage in a new era of innovative marketing practices that use digital marketing to meet their advanced marketing requirements The companies are provided with valuable tools to target a larger audience using a combination of emerging IoT Technology Technologies and some aspect…	2021/10/25	IN202121048709A
499	Artificial intelligence algorithm based accurate automobile model matching system for automobile industry, has output module for outputting matching total score to obtain matching result by matching threshold rule	The system has an input module for obtaining information data of a detection vehicle where the information data comprises vehicle type name information A database module obtains and saves automobile characteristic parameter of a market A matching module identifies and matches the information data received from the input module with the characteristic parameter in the database module through a mat…	2019/08/13	CN110555024A; CN110555024B
500	Industrial internet-of-thing (IOT) programmable logic controller remote monitoring device has nb-iot module which is connected to signal output end of ethernet module, and WB module which is connected to signal output end of nb-iot module	The utility model claims an industrial Internet of things of the PLC remote monitoring device comprising a monitoring camera main body a communication module a PLC control module and a client end a monitoring camera main body is electrically connected with a communication module communication module through mqtt protocol module of the wireless connection with the cloud server client end module by…	2018/02/28	CN208444188U
501	Industrial Internet of things (IoT) platform for communicating data between devices in industry, has bridge broker that is connected to brokers of network groups to relay message issuance and subscription between network groups	The IoT platform has a first network group that controls an industrial device by communicating between a client and a server based on a manufacturing message specification MMS protocol and transmits a message by applying message queuing telemetry transport MQTT communication A second network group is independent of the first network group and includes a lower security level than the first network…	2019/02/18	KR2123314B1
502	Method for realizing artificial intelligence-based enterprise resource planning software for manufacturing industries, involves employing artificial intelligence-based enterprise resource planning software for manufacturing industries	The method involves employing artificial intelligencebased enterprise resource planning software for manufacturing industries A camera and machine vision an ultrasonic sensor an embedded unit and a cloud server are employed where the software is executed by a user USE Method for realizing artificial intelligencebased enterprise resource planning ERP software for manufacturing industries The metho…	2023/08/24	IN202341056918A
503	AI video linkage sensing monitoring system, has industrial data collecting module for collecting mechanical device and manufacturing execution system real-time structured data and uploading data to master platform	The system has a vision module for identifying and collecting video and uploading the video to an artificial intelligence AI video linkage sensing monitoring master platform An industrial data collecting module collects a mechanical device and manufacturing execution system realtime structured data and uploads the data to the master platform The master platform receives alarm data transmitted by …	2020/12/26	CN112770088A
504	Industrial Internet big data element demand service providing system, has central control component that performs 6-bit acquisition ID setting for acquired device, and allocates collection ID to each acquired device in platform system	The system has a data aggregation analysis layer completes data collection object grouping collector grouping matching collection aggregation and resolution The data processing image indicator layer completes the rapid processing and throughput of data and files A result set layer performs big data processing result set extraction and application and provides charging rules for use deployment The…	2018/12/14	CN109669777A; CN109669777B
505	Big data-based industrial safety education service platform for foreign workers, has safety passport that is carried by foreign worker, where education service server receives training applications from foreign workers and provides educational curriculum	Big databased industrial safety education service platform comprises an education service server 100 receives training applications from a foreign worker and providing an educational curriculum A safety passport 200 is carried by the foreign worker The safety passport communicates with the education service server that receives and stores education completion information A content generator gener…	2020/11/20	KR2022069467A; KR2530311B1
506	Method for testing safety based on industrial platform as a service (PaaS) cloud platform, involves sending tampered operation data, and generating detection result, according to response of industrial PaaS cloud platform to operation data	The method involves intercepting 101 operating data from an application APP when a user uses the APP to operate an industrial PaaS cloud platform The operation data is tampered 102 based on a predetermined tampering strategy The tampered operation data is sent 103 to the industrial PaaS cloud platform A detection result is generated 104 according to the response of the industrial PaaS cloud platf…	2019/12/19	CN113014440A
507	Method for monitoring industrial product quality real time in edge cloud platform, involves calculating analysis result to industrial control device to make industrial control device for screening industrial product	The method involves receiving image data of an industrial product sent by an industrial control device A detection model for receiving is transmitted by a central cloud platform The image data is analyzed and processed to obtain an analysis result by using the detection model The analysis result is calculated to an industrial control device to make the industrial control device for screening an i…	2019/04/02	CN110336845A
508	Industrial situation security basic frame and network attack behavior characteristic analysis method for systematically analyzing industrial internet attack behavior, involves providing metadata information interaction layer with human networking	The industrial situation security basic frame and network attack behavior characteristic analysis method involves providing a metadata information interaction layer with human networking The human networking is based on social big data The internet of things IoT is based on industrial big data where the internet is formed based on situation metadata An industrial control situation analysis layer …	2023/04/28	CN116545679A
509	Online detecting unit of artificial smart stamping portion production system used in sheet metal industry, has control device which comprises industrial control computer, power supply loop, detection device position control loop	The utility model claims an online detecting unit of the artificial intelligence stamping part production system set on the placing platform bracket 212 comprising a gripping and stacking component I 211 a detecting platform detecting device 41 and an information processing control device 42 detecting device comprises a coordinate control mechanism and the detecting head the detecting head is pro…	2015/12/31	CN205748263U
510	Industrial Internet-of-Things monitoring platform zero-reference-based image enhancement method, involves obtaining enhancement results under loss functions through multiple rounds of repeated training and experimental verification	The method involves realizing preprocessing operations on video or image data collected by an industrial InternetofThings IoT monitoring platform A specific curve function is designed to iteratively fit pixel values to automatically map a weak image to enhanced version A loss function is designed under different conditions A convolutional neural network model is designed based on zero reference D…	2021/01/16	CN113222828A
511	Cloud-side collaboration method for an electronic device, involves sending target industrial information model to edge platform through cloud platform such that data processing of cloud platform and edge platform is realized through model	The cloudside collaboration method involves generating an industrial information model obtaining request for an edge platform and the industrial information model obtaining request is stored in a cloud platform for inquiring A target industrial information model is obtained and the industrial information model is created in the cloud platform The target industrial information model is transmitted…	2020/12/08	CN112449022A; CN112449022B
512	Digital twin based industrial production system for use in data acquisition, pre-processing and model establishment, has intelligent cloud evaluation optimization module for receiving data information of digital twin visual data interaction processing module	The system has an intelligent cloud evaluation optimization module for receiving data information of a digital twin visual data interaction processing module and a virtual and real information fusion analysis module The intelligent cloud performs cloud processing storing calculating and verifying data by using the intelligent cloud where data is transmitted after optimization evaluation to an ind…	2023/05/23	CN116700162A
513	Method for data set generation for breach detection in internet-of-things (IoT) and industrial-IIoT systems, involves virtualization fog layer occupying data logger and domestic servers, and edge layer occupying physical devices	The method involves occupying the cloud centers by a cloud layer The data logger and domestic servers are occupied by a virtualization fog layer An edge layer is occupied by the physical devices A HiveMQBT broker is possessed by the cloud layer to detect vulnerable PhP websites and through the cloud center A linux server is acted as a data logger of internetofthings IoT and IIoT sensors and ident…	2022/01/05	IN202241000477A
514	Internet-of-things based industrial chain-type agricultural farm cloud service system, has sales stream management module for recording farm product carrier vehicle temperature and farm product refrigerator opening and closing times	The system has an orderdriven farm production process management module for recording farm management plan and detecting farm products A farm inventory management module records farm product inventory data and farm product storage data A sales stream management module records farm product selling process data farm product sale order generation and delivery data farm product received receipts sale…	2015/06/11	CN104992309A
515	Method for remote controlling industrial internet of things device based on cloud edge collaboration in intelligent factory network edge, involves generating control instruction according to output result of executing node by dispatching network, and providing computing node with edge node	The method involves receiving a computing task generated by an IIOT device at an end side by a dispatching node Characteristic information of the computing task is obtained Load information of a matched calculation node is obtained according to task characteristic information A recommended task execution node set is obtained by using a search algorithm The node load information is selected as a w…	2023/05/31	CN116360954A
516	Device for detecting abnormal vibration of industrial device, has internet of things (IoT) node module that detects and analyzes vibration data of industrial device to determine whether vibration of industrial device is abnormal	The device has an industrial device an internet of things IoT node module and a smart edge computing platform The industrial device is connected to the IoT node module The smart edge computing platform is in communication connection with the IoT node module The IoT node module detects and analyzes the vibration data of the industrial device to determine whether the vibration of the industrial dev…	2020/11/11	CN112697267A; WO2022100084A1
517	Method for configuring internet of things device, involves receiving first identification information sent by configuration device, where first identification information is globally unique identifier or locally unique identifier assigned by configuration device to IoT device	The method involves receiving 201 first identification information sent by the configuration device and the first identification information is a globally unique identifier or a locally unique identifier assigned by the configuration device to the IoT device The first identification information is configured as a globally unique identification in the case that the configuration device is connecte…	2022/01/09	WO2023130405A1
518	Industrial internet large data service based system for implementing cloud platform for operating industrial device, has analyzing module for uploading compressed data to cloud platform, and control module for generating control instruction based on classification data to control industrial device	The system has a data collecting module for obtaining industrial data generated by an industrial device based on a preset data synchronization network A data classification module classifies the industrial data to determine a data type corresponding to the industrial data A compression clustering module compresses the industrial data based on the data type to obtain compressed data An uploading a…	2021/09/27	CN113569117A; CN113569117B
519	Data mining method based on hot rolling industrial big data, involves performing statistical analysis to hot rolled steel coil data integrated in big data platform so as to guide production of hot rolled steel coil	The method involves dividing collected data into single value and continuous value data according to a production line The single value data is matched with a production record table data in a production actual table in a secondary system data according to a hot rolled steel coil number A production line is serially connected according to the hotrolled steel coil number to analyze data of the pro…	2020/09/04	CN112181956A; CN112181956B
520	Method for scheduling target data acquisition in industrial production environment used in cloud technology, artificial intelligence, intelligent traffic and vehicle-mounted field, involves executing target collecting task through target acquisition instance to obtain target acquisition data	The method involves obtaining a target collection task The target collection task is distributed to a target scheduling instance in a scheduling service container where the scheduling service container comprises scheduling instances A target collecting example is selected for executing a target collecting task from collecting examples in a collecting service container The target collecting task i…	2022/11/30	CN116962169A
521	System for monitoring indoor or outdoor spaces, has system device that is communcatively coupled with gateway and formed with sensor to generate environmental metric data, actuator and metric reporting module	The system 100A has a gateway 110A 110B communicatively coupled with a building server 100 The gateway is formed with a data collection module for receiving environmental metric data from a system device 101106 and communicating the received data to the building server The system device is communcatively coupled with the gateway and formed with a sensor to generate the environmental metric data a…	2016/04/21	WO2017182181A1; IN201847019262A; CN109074036A; EP3446209A1; US2019097835A1; US10826717B2; CN109074036B; US2022039245A1
522	Industrial real-time big data collecting and issuing method, involves creating multiple data transmission interfaces, collecting industrial data in real time through data transmission interface, and issuing industrial data collected in real time	The method involves creating multiple data transmission interfaces Each data transmission interface is configured The data transmission interface is started Industrial data is collected in realtime through the data transmission interface The collected industrial data is issued in realtime The data transmission interface is provided with a Windows RTM graphical user interface operating system and …	2021/06/11	CN113395180A; CN113395180B
523	Distributed industrial data acquisition system, has data collecting sub-module provided with ports, and target registration center for monitoring operation condition of target number collecting node after receiving registration information	The system has an IOT platform provided with a task distribution module and a data collecting module A registration server is provided with multiple registration centers The data collecting module is provided with multiple data collecting submodules Each data collecting submodule is provided with multiple ports for connecting a gateway machine and multiple data collecting nodes The task distribut…	2021/03/10	CN112637368A; CN112637368B
524	Industrial control cloud service system, has container maintenance platform module for providing vessel maintenance service to trusted information safety platform module and industrial control module on distributed cloud platform module	The system has an industrial control cloud service system main body for dividing into a data input outputtransmission device and a cloud industrial control platform that is provided with a trusted information safety platform module an industrial control module container maintenance platform module and a distributed cloud platform module The data input outputtransmission device is provided with a …	2019/07/29	CN110597191A
525	Artificial intelligence (AI) intelligence cutting tool exchange system for processing machine, has wireless IoT module that downloads latest AI algorithm and uses it for use by central processor, and signal isolator that secures stability of system	The system has a main operation motor for providing power to a connection facility a noncontact type braking module used for braking the facility a power supply module for controlling power used for operation of the main operation motor and a current sensor for monitoring the current state of the motor of the facility A noncontact type encoder acquires the state of the rotation speed and the rota…	2022/09/08	JP3239741U
526	Artificial intelligence, large data, internet of things and blockchain techniques based smart energy management method for use in e.g. large buildings, involves creating machine learning algorithm to generate pattern info graphics	The method involves collecting data by a data collecting unit from domestic consumption industrial consumption agricultural consumption sources from energy distribution channels wastage of energy surplus energy generation and other sources etc A machine learning algorithm is created to generate pattern info graphics A block is created and validated by a blockchain technique Different nodes of a n…	2023/03/29	IN202331023222A
527	Method for fault diagnosis of hot forging press in industry, involves examining artificial intelligence composition and development as well as interaction between artificial intelligence and mechanical engineering and highlighting essential mechanical engineering applications	The method involves examines artificial intelligence composition and development as well as the interaction between artificial intelligence and mechanical engineering The essential mechanical engineering applications are highlighted The composition and evolution of artificial intelligence as well as the link between mechanical and artificial intelligence are examined The specific uses for mechani…	2021/07/14	IN202141031662A
528	Internet-of-things based pet industry business network commercial mode model, has SAAS system provided with offline module, where system is connected with loop through data module, artificial intelligent module and offline module	The model has a SAAS system whose input end is connected with an online module that is provided with an online customer where the system is provided with an offline module The offline module is provided with a line The SAAS system is connected with a loop through a data module an artificial intelligent AI module and the offline module USE IOT based pet industry business network commercial mode mo…	2018/02/26	CN108416653A
529	Intelligent processing system for transaction contracts of industrial internet platform, has campus service center including shared service platform, talent training platform, innovative trading platform, call center platform	The system has basic support center including a public data platform operation management platform security management platform and trend analysis platform The campus management center includes original government service hall an investment property management platform park resource management platform and social interaction platform of park The campus service center includes shared service platf…	2018/04/27	CN108985702A
530	System for summarizing experience, discover laws, and provide data support for industry development based on big data comprises database unit to store resources, and platform unit retrieves relevant data from database using target analysis	The industrial analysis system based on big data comprises industrial development database module to store data resources related to the development of an industry The data foundation platform module is connected to industrial development database module and the data analysis model module at the same time and is used to retrieve relevant data from the industrial developmentrelated database module…	2020/04/16	CN111708774A; CN111708774B
531	Human-computer interaction system for aluminum/copper strip industrial big data platform, has data analysis module includes classification, clustering and regression module which are used for data analysis and display for whole process	The system has a data importing module includes a file reading a data uploading and a display unit which is used to import unstructured data collected on site to the big data platform in a highspeed multithreaded manner The data cleaning module includes a data set selection an original data state display and a cleaning operation module is used to construct a humancomputer interaction interface su…	2021/04/28	CN113138963A
532	Artificial intelligent based internet-of-things agricultural environmental prediction analyzing method for use in agricultural industry, involves predicting environmental changes occurring on global scale with far-reaching implications for human society	The method enables selecting scientific knowledge and principles to make predictions of a state of an environment Environmental changes occurring on a global scale with farreaching implications for human society are predicted to anticipate and respond to environmental changes to manage resources and mitigate risks associated with climate change Prediction of climate outcomes rising temperatures s…	2023/02/16	IN202341010594A
533	Industrial internet of things (IOT) main service platform data distribution system, has object platform to perform corresponding manufacturing control according to data sent by sensor network platform and used to feed back information during operation to sensor network platform	The system has a management database for receiving data uploaded by a sensor network platform A management subplatform receives data distributed by the management database and performs data processing through a management sub platform The management database sends data processed by a management platform to a service platform or the sensor network platforms Each of the sensing subplatforms is equi…	2023/09/11	CN116894649A
534	System for cloud-based analysis of industrial data, has analytics framework that performs analysis on industrial data based on analysis application executed in cloud platform, and generates output based on result of analysis	The system has a cloud storage component that is configured to store industrial data on a cloud platform 102 An analytics framework is configured to perform an analysis on the industrial data based on an analysis application executed in the cloud platform and to generate an output based on a result of the analysis The analytics framework is provided with a set of virtual servers residing on the c…	2012/08/09	US2014047107A1; US9253054B2
535	Safety monitoring system of smart manufacturing industry big data processing platform comprises six parts data source, data collection layer, big data analysis and processing layer, report presentation layer and secure data storage layer	Safety monitoring system of smart manufacturing industry big data processing platform comprises six parts data source data collection layer big data analysis and processing layer report presentation layer secure data storage layer and security operation and maintenance management layer The data sources include enterprise informatization data industrial Internet of Things data and external crossbo…	2020/05/22	CN111754359A
536	Smart attendance equipment for use in personnel entering and construction industry, has radio frequency identification (RFID) antenna that reads tag, confirms door opening command and sends to cloud control board unit controlled by gate	The equipment has radio frequency identification RFID unit that uses an RFID antenna to read the tags integrated in a smart helmet terminal to obtain field tag information An onsite label information is compared with the label information stored on the platform If the onsite label information is consistent with the label information stored on the platform the label information comparison is succe…	2020/04/23	CN111681333A
537	Intelligent gas valve internet-of-things device for cloud platform system for use in e.g. gas industry, has intelligent connection unit whose bottom side is provided with power supply box, where bottom side of power supply box is provided with electro-hydraulic actuator	The device has a valve element intelligent connecting unit 1 placed with a gas valve main body 2 where an outer surface of the valve element intelligent connecting unit is provided with a measuring instrument 101 A bottom side of the valve element intelligent connection unit is provided with a power supply box 102 A bottom side of the power supply box is provided with an electrohydraulic actuator…	2022/04/18	CN114811170A
538	Intelligent industrial remote control system, has industrial control cloud platform for obtaining intelligent monitoring information and industrial production action condition, and mobile client for receiving monitoring platform large data	The system has an industrial control cloud platform fixed with an intelligent monitoring platform and a mobile client where authority managing and partitioning process is performed through the industrial control cloud platform and intelligent monitoring platform parameters are determined The industrial control cloud platform obtains intelligent monitoring information and different industrial prod…	2016/10/08	CN106338976A; CN106338976B
539	Method for generating aggregated asset properties to perform cybersecurity vulnerability assessment of assets in industrial network, involves performing one or more actions associated with network in response to determining that asset vulnerability assessment satisfies defined criterion	The method 3000 involves receiving 3002 a request to perform an asset vulnerability assessment of one or more assets within a network where the request comprises an asset descriptor describing the one or more assets The aggregated asset property data associated with the one or more assets is obtained 3006 based on the asset descriptor in response to the request The asset vulnerability assessment …	2021/11/18	EP4184870A1; US2023156030A1
540	System for monitoring product processing equipment of industrial plant, has internet-of-things hub configured to remotely control, manage and/or monitor internet-of-things edge unit	The system has first layer with a set of sensors 110 120 to detect parameters of a product processing equipment of an industrial plant Second layer implements a process control system based on data from the first layer and third layer implements an operational control system An internetofthings IoT edge unit 232 in the second andor third layer receives the data and analyzes the received data An I…	2022/03/21	EP4250026A1; WO2023180112A1
541	Cloud platform system use in industrial cloud platform, has edge connector that sends production data to industrial cloud platform which is provided to perform matching cloud service processing according to received production data	The system has multiple edge servers 110 and an industrial cloud platforms 120 Each edge server is equipped with an edge connector 130 The different edge servers establish communication connections with different types of manufacturing equipment through builtin device protocols The edge connector establishes a communication connection with the industrial cloud platform through the builtin communi…	2021/03/15	CN112995327A; CN112995327B
542	Industrial field visual artificial intelligence analysis and safety early warning system, has system platform layer comprising artificial intelligence algorithm platform for performing algorithm analysis on video, picture and personnel track	The system has a network layer provided with a fifth generationnetwork A CNN model is trained by using marked target object image data to train a CNN model to accurately judge whether a target object exists in an image and a position of the target object A YOLO model realizes target detection and predicts a position and a type of target objects A safety helmet management platform stores and manag…	2023/09/04	CN116862244A
543	Big data and blockchain based smart communication counterfeit drug detection system in pharmaceutical industry, has block-chain technology that safeguards data integrity in pharmaceutical industry using artificial intelligent	The system has a blockchain technology that safeguards data integrity in the pharmaceutical industry using artificial intelligent a cutting edge technology The main goal is to investigate the effects of counterfeit drug detection CDD The research looks at all of the important and recent work that has been done so far as well as limitations and challenges The Big data and Blockchain become a hot t…	2022/07/06	IN202241038945A
544	Artificial intelligence based industrial electronic tension fence, has tension detection module for generating tension detection signal when person touches electronic fence, and high voltage pulse module for sending voltage pulse signal	The fence has a tension detection module for generating a tension detection signal when a person touches an electronic fence A high voltage pulse module sends an adjustable high voltage pulse signal when the person touches the electronic fence An infrared correlation detection module detects personnel turning over the electronic fence A camera module connects an internet protocol IP camera a wire…	2022/01/14	CN114333198A
545	Method for testing programmable logic controller main/standby redundancy switching performance, involves obtaining test result, and feeding back test result to upper computer or remote control cloud platform or liquid crystal touch screen to display	The method involves selecting an upper computer test mode or a remote cloud platform test mode A PLC mainstandby redundancy switching test instruction and a script are received The test instruction or the script is analyzed into a pulse width modulation signal The PLC masterstandy redundancy switch is executed to obtain a PLC channel switching indication signal A test result is obtained according…	2021/12/23	CN114326571A
546	Three-effect type industrial field intelligent hard hat artificial intelligence modularization device for use in e.g. desert, has smart sensor module for sensing blood pressure of user in helmet body, where helmet body is located on upper part of head of helmet body	The device 1 has a safety hat portion 100 that protects and supports each device from external pressure A selection communication module 200 selects wireless fidelity WiFi shortdistance communication VLC mediumrange communication and high frequency HF longdistance communication A captype live speaker unit 300 outputs the sound transmitted from the edgebased hard hat artificial intelligence AI pla…	2021/04/23	KR2294269B1
547	Cloud-based remote monitoring system for monitoring e.g. plant facility, has cloud agent sending data to remote cloud platform according to manifest, and platform processing sent data to facilitate remote monitoring of industrial devices	The system 10 has a cloud agent 32 located at an industrial facility 12 The cloud agent collects data indicative of a past or present state of industrial devices 1626 according a sitespecific manifest 42 specific to the industrial facility and sends the collected data to a remote cloud platform 40 according to the manifest by a processor The cloud agent is dynamically reconfigured without interru…	2012/11/02	EP2728428A1; US2014129688A1; CN103957228A; US9647906B2; CN103957228B; US2017214575A1; US9929905B2; US2018205606A1; EP2728428B1; US10250438B2
548	Batch processing method for processing computer big data on industrial device, involves performing visualization processing to processed normal data and abnormal data respectively for obtaining corresponding visual report	The method involves collecting user data by a data collecting system Collected text audio video and picture data are imported into a large distributed database Backup source data is performed The collected data is classified through a data classifying module The processed normal data and abnormal data are stored in the storage unit in a distributed way The encryption is transmitted to the cloud t…	2020/05/25	CN113722081A
549	Thread remote control-based smart manufacturing industrial automation internet of things (IoT), has service sub-platform that establishes corresponding relationship between process link and product number as display sequence and send it to general service platform	The smart manufacturing industrial IoT has a service platform a management platform and a sensor network platform that are interact in sequence The sensor network subplatform receives the product link information corresponding to product The management platform receives all the product link information and sends the product link information to the service subplatform according to the correspondin…	2022/06/23	CN115167297A
550	Cloud platform based industrial equipment maintenance and management method, involves downloading industrial device operation schedule by cloud server, and optimizing operation flow of industrial device according to operation plan	The method involves formulating industrial equipment operating schedules according to a production plan The industrial equipment operation schedule is stored in a cloud database where the industrial equipment operation schedule comprises an ID number of an industrial device and corresponding operation plan Running time data of the industrial device is obtained from a distributed sensor network Th…	2018/07/19	CN109088919A; CN109088919B
551	Internet-of-things based industrial intelligent collector integrated cloud platform, has platform body for performing data cache file generating operation, and cloud platform service center receiving file according to industrial material	The platform has a platform body for performing data cache file generating operation An industrial network cloud platform is connected with an intelligent collector head A cloud platform service center receives time file data and transmits calling request to an intelligent collector The cloud platform service center receives data file according to industrial material A historical data server perf…	2016/06/08	CN106131108A; CN106131108B
552	Method for realizing cross-platform augmented reality guide virtual client based on three-dimensional engine used in tourism industry, involves presenting guide virtual digital three dimensional character action in augmented reality manner, character mouth and three-dimensional rendering content	The method involves submitting a park route search to a cloud server according to a user setting condition A park facility retrieval request is sent to the cloud server Facility visualization display process is performed according to returned result data A park position change is continuously updated with related information in a park A cloud end guide interface service is invoked in process of i…	2022/06/13	CN115097934A
553	Distributed industrial private cloud system has main node, and sub-node, sub- node connects with main node through internet for network connection, industrial platform is set with partially one server host, server host is located in same network segment	The distributed industrial private cloud system comprises a main node and a subnode The sub node is connected with the main node through internet for network connection The industrial platform is set with partially one server host The server host is located in the same network segment The virtual machine is deployed on each server host and each virtual machine realizes an industrial function corr…	2023/03/22	CN116366689A
554	In-service geographic information system power station intelligent cloud detection system based on X-ray radiation, has flat detector connected to intelligent control system through signal, and cloud detection, data analysis system, and management system arranged in master control chamber	The system has a geographic information system GIS power station provided with a power source A power supply device 100 is connected with an Xray machine through a power pipeline An intelligent control system 500 passes through a sensing device and an Xrays machine A flat detector 300 is connected to an intelligent control system through a signal A computer software image processing system a clou…	2021/06/24	CN113433143A
555	Computer-implemented method for providing field service management (FSM) platform as service, involves initiating micro-service to perform FSM task based on intent, and storing interaction and asset data in distributed ledge system (DLS)	The method involves using processors to provide a services layer and a presentation layer The services layer includes microservices for executing the FSM tasks associated with an asset 106 The presentation layer has channels through which a user 120122 communicates with the FSM platform A virtual agent receives input data from one of the user and the asset through a channel of the presentation la…	2017/07/12	US2019019090A1; AU2018205082A1
556	Artificial intelligence recommendation method for automobile users based on digital intelligent cloud storage, involves pushing matched vehicle information to users according to matching degree from high to low by push module	The method involves storing and finding all car information in a cloud warehouse by a car cloud storage module The detailed information of each car in the cloud warehouse is analyzed and stored by a car information module The browsing behavior of the user is analyzed and the user needs are determined by a user information module The information in the automobile cloud storage module and automobil…	2021/01/05	CN112668978A
557	Industrial internet cloud platform based intelligent control system, has industrial actuator node that receives industrial control instruction sent by industrial control machine node and performs control function to production device	The system has an industrial sensor node for collecting industrial production data in industrial production process and sending the collected industrial production data to an industrial control machine node A cloud platform manages and configures the industrial control machine node An industrial actuator node receives an industrial control instruction sent by the industrial control machine node a…	2021/01/08	CN112799367A; CN112799367B
558	Internet of Things (IoT) system in industrial setting, has selector for providing selection options for coordination mode which comprises of centralized coordination, cooperative coordination and decentralized coordination	The IoT system has an IoT sensor to measure data and forward the data to gateway devices The gateway devices 110 are provided to receive the data and provide the data to a cloud infrastructure A coordinator is provided to assign ownership of the IoT sensors to the gateway devices according to a coordination mode A selector is provided to facilitate selection of the coordination mode for the coord…	2016/09/30	US9860677B1; WO2018063603A1; DE112017004996T5
559	Designing edge sensing and control of industrial network system based on learning, involves sending cloud knowledge, fine adjusting edge side, and returning production operation result to cloud end, and providing industrial cloud platform	Method involves optimizing an industrial cloud platform Cloud knowledge is sent An edge side of the industrial cloud platform is adjusted A production operation result is returned to a cloud end The industrial cloud platform is provided with an industrial network system An edge side calculating performance and initial sensingcontrol decision which can match the personalized requirement of industr…	2021/04/26	CN113033109A; CN113033109B
560	Belt transportation intelligent control system based on artificial intelligence (AI) video identification, has data analysis control module that is connected with industrial control machine through ring network transmission platform	The utility model claims a belt transportation intelligent control system based on AI video identification comprising an industrial control machine a looped network transmission platform a video identification module a data analysis control module and a belt control module the data analysis control module respectively with the video identification module a belt control module and connected with t…	2021/04/09	CN215158580U
561	Method for identification of automatic welding position for large workpiece to be welded used in artificial intelligence field involves calculating distance between each boundary point and each plane, determining distance between each boundary point and each plane, forming point of welding seam	The method involves calibrating a binocular camera Multiple groups of images are collected to a large welding work piece by a mobile binocular gun Left and right views of each group of images collected are preprocessed A threedimensional point cloud model of the work piece to be welded is obtained A normal vector of each point cloud is calculated in the 3D point cloud models of the tobewelded wor…	2021/12/31	CN114273826A
562	Industrial monitoring software prediction maintenance system based on distributed big data framework, has monitoring management maintenance platform electrically connected with monitoring management terminal in one-way manner	The system has a data collecting system whose output end is electrically connected with a data transmission node through a wireless network for data transmission An output end of the data transmission node is electrically connected with a data processing center An output end of the data processing center is electrically connected with an input end of a relation database An output end of the relat…	2021/03/11	CN113064399A
563	Industrial remote control system based on Fifth Generation comprises industrial device, wireless communication unit, and cloud end mother server and cloud industrial sharing platform are connected with client	Industrial remote control system based on Fifth Generation comprises a industrial device The industrial device is connected with a subcontroller The subcontroller comprises a microprocessor a data storage unit and a first wireless communication unit The wireless communication unit is connected with a safety access gateway The safety access gateway is connected to a cloud end mother server The clo…	2020/04/14	CN111459067A; WO2021208017A1
564	Cloud computing based industrial process data analysis platform, has industrial object sensor for reading industrial object data during working process, and cloud service terminal for sending control command to industrial scene terminal	The platform has a system host mounted in a wireless client terminal driving system host through a web server for monitoring service A cluster module is provided with a cluster host machine and multiple slave machines The slave machines are connected to the cluster host machine An industrial scene terminal is provided with multiple data processing modules Each data processing module is fixed with…	2018/03/07	CN108322548A; CN108322548B
565	System for managing forklift battery of forklift based on internet of things of vehicle, has data collecting terminal for collecting multiple data of battery, battery lock for opening and closing battery, and locating module for locating forklift battery main body	A forklift battery management system based on internet of things comprises control terminal cloud platform battery lock locating module and receiving data module The remote control terminal is electrically connected with cloud platform The cloud platform is connected with battery main body The data collecting terminal collects multiple data of battery The battery lock is used for opening and clos…	2022/09/22	CN115610276A
566	Building intelligent key management cabinet has cloud control module that is configured to receive data uploaded by IPC industrial computer, perform operation recording, event judgment, and send alarm information	A building intelligent key management cabinet comprising a cabinet body a biometric module a key lock control module a humancomputer interaction module an IPC industrial control computer a cloud control module the biology identifying module is not limited to face recognition fingerprint identification one or more vein recognition key lock control module for releasing or locking the RFID key ring …	2018/10/23	CN208705931U
567	Artificial intelligence industry identification method to understand regional industry classification based on large data, involves obtaining work tool information corresponding to industry name from large data platform	The method involves dividing the production data The service industry tool information corresponding to the service industry standard template is obtained using a control center 20 The work tool information corresponding to the industry name is obtained from a large data platform 30 The industry identification is completed when the work tool information is matched with service industry tool infor…	2021/12/09	CN114154897A
568	Parallel industrial internet of things large data clustering method based on metaheurism algorithm, involves processing large data set by using calculation frame MapReduce facing large data parallel processing	The method involves inputting the data and performing the input segmentation The dataset is divided into smaller chunks for parallel processing The MapReduce version of Metaheuristic based big data clustering algorithm MHBC is denoted as MRMHBC The population of the MRMHBC algorithm is initialized The data is then mapped to each mapper running on a different node for parallelization The process o…	2020/10/28	CN114417947A
569	Meta-space chemical process software-as-a-service cloud platform for chemical process safety management system in chemical industry for performing chemical and safe production tasks, has real inspection path unit for sending suspected fault instruction or alarm sending instruction	The platform has a data receiving module 1 configured to receive bottom layer data collected by a bottomlayer data device A data processing module 2 is configured to process the bottomlayer data to obtain middle layer data A platform establishing module 3 establishes a twinning data model and a risk alarm evaluation model based on middlelayers data through an artificial intelligence center andor …	2022/07/22	CN115426543A
570	Method for distributing industrial APP over internet, involves inputting intelligent manufacturing requirement information by demander through vision service module, and distributing industrial APP according to selection of demander	The method involves building an industrial APP aggregation cloud platform by a hybrid cloud deployment mode A uniform interface service is provided for docking industrial internet platform and industrial large data platform An industrial APP distribution algorithm is embedded in the industrial APP aggregation cloud platform An intelligent manufacturing requirement information is inputted by a dem…	2021/12/01	CN114168158A
571	Industrial device operation and maintenance cloud platform, has data transmission system for transmitting processed operation data to cloud database, and cloud platform front end system deployed with virtual device corresponding to industrial device	The platform has a field sensing system provided with a terminal device that is equipped with a kepware industrial configuration software The terminal device is connected with a programmable logic controller PLC controller for obtaining operation data of an industrial device A data transmission system transmits processed operation data to a cloud database A cloud platform back end system is deplo…	2022/09/23	CN115525034A
572	Method for processing sensor data for industrial internet of thing sensing streaming big data technology step-by-step processing flow configuration, involves transmitting alarm and storing to non-relational database in data pipeline	The method involves extracting raw data with reference to a tag where the data ie metadata of a source when a sensor is connected to multiple sources among IoT device A point is obtained from the raw data in message queue MQ by supporting multiple protocols of KAFKA MQ telemetry transport MQTT and STOMP The acquired points are transmitted and stored to a nonrelational database in a data pipeline …	2020/11/26	KR2022073692A
573	Ocean pasture net cage monitoring system used in fishing industry, has floating platform sub-system that is provided with fourth generation (4G) communication unit connected with platform water surface control unit	The system has a breeding net box system and a floating platform subsystem The breeding net box system and the floating platform subsystem are connected by underwater cable 4 The breeding net box system is provided with a net cage water surface control unit 11 underwater connecting cabin 12 connected with the net cage water surface control unit and a net cage water camera 15 The floating platform…	2021/10/14	CN113885415A
574	Container-based edge computing security protection method for industrial cloud platform, involves synchronizing cloud security resources in public cloud through wide area network (WAN), and realizing rapid invocation of industrial field-side security services through industrial network	The method involves deploying the functional modules in the edge application gateway and the edge security service gateway in the form of containers on the industrial site side in the industrial cloud platform application scenario in view of the bandwidth difference between the WAN and the industrial network The transmission of business instruction data between the edge side and the public cloud …	2020/12/28	CN114760080A; CN114760080B
575	Industrial equipment monitoring system based on edge computing, comprises the monitoring data of industrial equipment is centralized on a cloud platform, and the control instructions of the industrial equipment are sent from cloud platform	The industrial equipment monitoring system comprises the monitoring data of industrial equipment is centralized on a cloud platform and the control instructions of the industrial equipment are sent from the cloud platform to the operating equipment There is a central network node for receiving operation instructions sent by the cloud platform synchronously processing the monitoring data of indust…	2018/10/19	CN111083178A
576	Method of improving user satisfaction in service based industry using internet of things (IoT) devices in IoT network, involves using collaboration of data to determine level of satisfaction of user according to knowledge domain	The method 600 involves gathering 604 a collaboration of data associated with a user captured from multiple types of IoT devices in the IoT network The collaboration of data is used 606 to determine a level of satisfaction of the user according to a knowledge domain describing multiple satisfaction factors and levels in the service based industry such that the collaboration of data is associated …	2016/11/01	US2018121936A1; US11488181B2
577	Industrial robot remote monitoring and data processing system comprises e.g. industrial robot system, uplink data collection system that collects industrial robot data to the cloud server and connects industrial robot	Industrial robot remote monitoring and data processing system comprises industrial robot system uplink data collecting system connects industrial robot via Ethernet to achieve original data acquisition and data type conversion with joint speed acceleration temperature current and voltage down control system with Message Queuing Telemetry Transport message subscription module An uplink data collec…	2019/09/30	CN110733038A; CN110733038B
578	Method for managing information security between cloud control platform and industrial robot, involves sending validity control data by cloud control platform for realizing information security management of robot controller	The method involves monitoring information security between a cloud control platform and an industrial robot controller by using information safety monitoring software Security of data detecting and defensing operation is detected by the cloud control platform Validity control data is sent by the cloud control platform for realizing information security management of the industrial robot controll…	2016/11/29	CN106789929A
579	Fifth generation industrial safety IoT system for use in field of safe production, has early warning and supervision platform which performs patrol inspection and maintenance according to operation and maintenance requirements, and intelligent terminal that performs real-time alarm	The system has a central processing platform and an edge computing platform The data collection platform collects monitoring data and sends the monitoring data to the edge computing platform and the central processing platform The monitoring data includes communication data and operation data The communication data includes packet loss rate and network speed The job data includes highdefinition i…	2021/09/17	CN114004372A
580	System for supervising and controlling multiple industrial application machines, has application module that is adapted to configure in web-enabled device to monitor productivity of industrial application machine from remote location	The system 100 has an industrial Internet of Things IIoT 110 that includes multiple industrial application machines 300 connected to IoT devices 112 A fog computing layer 120 is provided with a fog node 122 is arranged on a portion of the IoT devices The fog node is configured to process data received from the IoT devices A cloud computing layer 130 is provided with a data server 132 to store the…	2020/12/31	IN202021057490A
581	Industrial planning system for realizing industrial planning based on large data, has inspection route automatic production module based on third set and second set contained in enterprise making optimum inspection route	The system has a cloud data retrieval and analysis module that is used to retrieve the enterprise and analyze the information based on the input enterprise information to form important reference information A data analysis module is used for extracting the enterprises included in the first type of keywords from the first collection formed by multiple collected enterprises to form a second collec…	2022/11/01	CN115796413A
582	Industrial data collection system, has industrial internet-of-things gateway for receiving configuration information of industrial device delivered by cloud platform and transmitting configuration information to industrial device	The system has an industrial internetofthings gateway connected to an industrial device and a cloud platform The industrial internetofthings gateway collects running data of the industrial device transmits operation data to the cloud platform receives configuration information of the industrial device delivered by the cloud platform and transmits the configuration information to the industrial de…	2019/12/04	CN110928258A
583	Method for monitoring artificial intelligence visual precision based on industrial digital twin born high-risk regional human behavior, involves simulating production environment of high-risk industry by using digital twinning technology	The method involves simulating a production environment of a highrisk industry by using digital twinning technology as a 11 simulation construction digital twin building workshop simulation and presentation on a visualization platform A data center building human body unsafe behavior library a production line high risk area environment library an explosion performance simulation a burning safety …	2023/02/25	CN116052221A
584	Power industrial data collecting and transmitting system, has data collected by data receiving device into large data information platform, where data platform reads digital format to MYSQL database in big data information service platform	The utility model belongs to the electric industry and claims a data information collecting and transmitting system said system comprises a data monitoring device a data transmitting device a data receiving device a data conversion device and a data reading platform real time collecting the utility model optimizes the power industry information acquisition mode and transmission method to realize …	2017/01/11	CN207008845U
585	Big data electronic commerce platform for Chinese and foreign dramas by utilizing Internet information technology, has network platform for integrating investment and development of drama big data industry	The platform has a network platform for integrating investment and development of a drama big data industry data processing and storage big data mining and analysis and drama product development and sales Different elements of the drama industry are connected to form a network a network to check and a network to handle through Internet technology An original offline and separate marketing of dram…	2020/03/26	CN111369328A
586	Maintenance assistance display for industrial use, such as production facilities, comprises a video capturing module that supports the troubleshooting between the local operator and the hotline in case of a machine fault	The maintenance assistance display comprises a video capturing module that supports the troubleshooting between the local operator and the hotline in case of a machine fault A maintenance management system provides the local operators with a platform where they can log planned maintenance and inspection actions A hotline enables avoiding waiting queues in telephone hotlines A condition monitoring…	2021/03/10	RD683011A
[truncated: 51,207 more rows]
